# Supplementary material for: X-ray absorption and emission spectroscopy of N2S2 Cu(ii)/(iii) complexes
Source: Dalton Trans. 2024 Apr 16;53(18):7828–38. doi: 10.1039/d4dt00085d (PMC11075465; doi:10.1039/d4dt00085d)
Supplement: DT-053-D4DT00085D-s002 [file DT-053-D4DT00085D-s002.cif]

# Electronic Supplementary Material (ESI) for Dalton Transactions.
# This journal is © The Royal Society of Chemistry 2024

####################################################################### 
# 
# This file contains crystal structure data downloaded from the 
# Cambridge Structural Database (CSD) hosted by the Cambridge 
# Crystallographic Data Centre (CCDC).
# 
# Full information about CCDC data access policies and citation 
# guidelines are available at http://www.ccdc.cam.ac.uk/access/V1 
# 
# Audit and citation data items may have been added by the CCDC. 
# Please retain this information to preserve the provenance of 
# this file and to allow appropriate attribution of the data. 
# 
#######################################################################

data_2248jbc7
_database_code_depnum_ccdc_archive 'CCDC 2204793'
loop_
_audit_author_name
_audit_author_address
'Paul Bernhardt'
;The University of Queensland
Australia
;
_audit_update_record             
;
2022-09-01 deposited with the CCDC.	2024-04-08 downloaded from the CCDC.
;
# start Validation Reply Form
_vrf_THETM01_2248jbc7            
;
PROBLEM: The value of sine(theta_max)/wavelength is less than 0.575
RESPONSE: theta limit of dual source diffractometer reached.
;
# Added during the CSD deposition process: Thursday 01 September 2022 12:53 PM
# end Validation Reply Form


_audit_creation_date             2022-07-14T17:20:47-00:00
_audit_creation_method           'WinGX routine CIF_UPDATE'
_audit_conform_dict_name         cif_core.dic
_audit_conform_dict_version      2.4.5
_audit_conform_dict_location     ftp://ftp.iucr.org/pub/cif_core.dic

#----------------------------------------------------------------------------#
#                   CHEMICAL INFORMATION                                     #
#----------------------------------------------------------------------------#

_chemical_formula_sum            'C21 H21 Cu N4 S4'
_chemical_formula_weight         521.2

#----------------------------------------------------------------------------#
#                   UNIT CELL INFORMATION                                    #
#----------------------------------------------------------------------------#

_symmetry_cell_setting           monoclinic
_symmetry_space_group_name_H-M   'C 2/c'
_symmetry_space_group_name_Hall  '-C 2yc'
_symmetry_Int_Tables_number      15
loop_
_symmetry_equiv_pos_as_xyz
'x, y, z'
'-x, y, -z+1/2'
'x+1/2, y+1/2, z'
'-x+1/2, y+1/2, -z+1/2'
'-x, -y, -z'
'x, -y, z-1/2'
'-x+1/2, -y+1/2, -z'
'x+1/2, -y+1/2, z-1/2'

_cell_length_a                   23.8933(4)
_cell_length_b                   8.90930(10)
_cell_length_c                   10.5529(2)
_cell_angle_alpha                90
_cell_angle_beta                 99.058(2)
_cell_angle_gamma                90
_cell_volume                     2218.41(6)
_cell_formula_units_Z            4
_cell_measurement_temperature    190(2)
_cell_measurement_reflns_used    3828
_cell_measurement_theta_min      5.29
_cell_measurement_theta_max      61.43
_cell_measurement_wavelength     1.54184

#----------------------------------------------------------------------------#
#                   CRYSTAL INFORMATION                                      #
#----------------------------------------------------------------------------#

_exptl_crystal_description       prism
_exptl_crystal_colour            black
_exptl_crystal_size_max          0.4
_exptl_crystal_size_mid          0.15
_exptl_crystal_size_min          0.04
_exptl_crystal_density_diffrn    1.561
_exptl_crystal_density_method    'not measured'
_exptl_crystal_F_000             1072

#----------------------------------------------------------------------------#
#                   ABSORPTION CORRECTION                                    #
#----------------------------------------------------------------------------#

_exptl_absorpt_coefficient_mu    5.039
_exptl_absorpt_correction_type   multi-scan
_exptl_absorpt_process_details   
;
        CrysAlisPro 1.171.40.84a (Rigaku Oxford Diffraction, 2020)
        Empirical absorption correction using spherical harmonics,
        implemented in SCALE3 ABSPACK scaling algorithm.
;
_exptl_absorpt_correction_T_min  0.418
_exptl_absorpt_correction_T_max  1
_shelx_estimated_absorpt_T_min   0.238
_shelx_estimated_absorpt_T_max   0.824

#----------------------------------------------------------------------------#
#                   DATA COLLECTION                                          #
#----------------------------------------------------------------------------#

_diffrn_source                   'fine-focus sealed X-ray tube'
_diffrn_ambient_temperature      190(2)
_diffrn_radiation_wavelength     1.54184
_diffrn_radiation_type           CuK\a
_diffrn_radiation_monochromator  mirror
_diffrn_radiation_probe          x-ray
_diffrn_detector                 'CCD plate'
_diffrn_detector_area_resol_mean 8.02
_diffrn_orient_matrix_ub_11      0.02505
_diffrn_orient_matrix_ub_12      0.140522
_diffrn_orient_matrix_ub_13      -0.055042
_diffrn_orient_matrix_ub_21      0.005127
_diffrn_orient_matrix_ub_22      -0.086857
_diffrn_orient_matrix_ub_23      -0.123836
_diffrn_orient_matrix_ub_31      -0.060092
_diffrn_orient_matrix_ub_32      0.051292
_diffrn_orient_matrix_ub_33      -0.058878
_diffrn_measurement_device       '\k-geometry diffractometer'
_diffrn_measurement_device_type  
'Agilent Technologies Xcalibur, EosS2, Gemini ultra'
_diffrn_measurement_method       '\w scans'
_diffrn_standards_number         0
_diffrn_standards_interval_time  .
_diffrn_standards_interval_count .
_diffrn_standards_decay_%        ?
_diffrn_reflns_av_R_equivalents  0.0279
_diffrn_reflns_av_unetI/netI     0.0246
_diffrn_reflns_number            5249
_diffrn_reflns_limit_h_min       -27
_diffrn_reflns_limit_h_max       20
_diffrn_reflns_limit_k_min       -10
_diffrn_reflns_limit_k_max       10
_diffrn_reflns_limit_l_min       -12
_diffrn_reflns_limit_l_max       11
_diffrn_reflns_theta_min         3.747
_diffrn_reflns_theta_max         61.567
_diffrn_reflns_theta_full        61.567
_diffrn_measured_fraction_theta_full 0.997
_diffrn_measured_fraction_theta_max 0.997
_diffrn_reflns_Laue_measured_fraction_full 0.997
_diffrn_reflns_Laue_measured_fraction_max 0.997
_diffrn_reflns_point_group_measured_fraction_full 0.997
_diffrn_reflns_point_group_measured_fraction_max 0.997
_reflns_Friedel_coverage         0
_reflns_number_total             1720
_reflns_number_gt                1638
_reflns_threshold_expression     'I > 2\s(I)'
_diffrn_reflns_reduction_process 
;
        Scaled and merged with Sortav
        R.H. Blessing, (1987) Cryst. Rev. 1, 3-58
        R.H. Blessing, (1989) J. Appl. Cryst. 22, 396-397
;

#----------------------------------------------------------------------------#
#                   COMPUTER PROGRAMS USED                                   #
#----------------------------------------------------------------------------#

_computing_data_collection       'CrysalisPro (Agilent Technologies,     )'
_computing_cell_refinement       'CrysalisPro (Agilent Technologies,     )'
_computing_data_reduction        'CrysalisPro (Agilent Technologies,     )'
_computing_structure_solution    'SHELXT-2014/5 (Sheldrick, 2015)'
_computing_structure_refinement  'SHELXL-2018/1 (Sheldrick, 2018)'
_computing_molecular_graphics    'Ortep for Windows (Farrugia, 2012)'
_computing_publication_material  'WinGX publication routines (Farrugia, 2012)'

#----------------------------------------------------------------------------#
#                   STRUCTURE SOLUTION                                       #
#----------------------------------------------------------------------------#

_atom_sites_solution_primary     dual
_atom_sites_solution_secondary   dual
_atom_sites_solution_hydrogens   geom

#----------------------------------------------------------------------------#
#                   REFINEMENT INFORMATION                                   #
#----------------------------------------------------------------------------#

_shelx_SHELXL_version_number     2018/1
_refine_ls_structure_factor_coef Fsqd
_refine_ls_matrix_type           full
_refine_ls_weighting_scheme      calc
_refine_ls_weighting_details     
'w=1/[\s^2^(Fo^2^)+(0.0885P)^2^+9.6077P] where P=(Fo^2^+2Fc^2^)/3'
_refine_ls_hydrogen_treatment    constr
_refine_ls_extinction_method     none
_refine_ls_number_reflns         1720
_refine_ls_number_parameters     138
_refine_ls_number_restraints     0
_refine_ls_number_constraints    0
_refine_ls_R_factor_all          0.0619
_refine_ls_R_factor_gt           0.0603
_refine_ls_wR_factor_ref         0.1677
_refine_ls_wR_factor_gt          0.1658
_refine_ls_goodness_of_fit_ref   1.107
_refine_ls_restrained_S_all      1.107
_refine_ls_shift/su_max          0
_refine_ls_shift/su_mean         0
_refine_diff_density_max         0.778
_refine_diff_density_min         -1.389
_refine_diff_density_rms         0.124

#----------------------------------------------------------------------------#
#                   CONSTRAINTS AND RESTRAINTS                               #
#----------------------------------------------------------------------------#


#----------------------------------------------------------------------------#
#                   ATOMIC TYPES, COORDINATES AND THERMAL PARAMETERS         #
#----------------------------------------------------------------------------#

loop_
_atom_type_symbol
_atom_type_description
_atom_type_scat_dispersion_real
_atom_type_scat_dispersion_imag
_atom_type_scat_source
C C 0.0181 0.0091 'International Tables Vol C Tables 4.2.6.8 and 6.1.1.4'
H H 0 0 'International Tables Vol C Tables 4.2.6.8 and 6.1.1.4'
Cu Cu -1.9646 0.5888 'International Tables Vol C Tables 4.2.6.8 and 6.1.1.4'
N N 0.0311 0.018 'International Tables Vol C Tables 4.2.6.8 and 6.1.1.4'
S S 0.3331 0.5567 'International Tables Vol C Tables 4.2.6.8 and 6.1.1.4'

loop_
_atom_site_label
_atom_site_type_symbol
_atom_site_fract_x
_atom_site_fract_y
_atom_site_fract_z
_atom_site_U_iso_or_equiv
_atom_site_adp_type
_atom_site_occupancy
_atom_site_site_symmetry_order
_atom_site_calc_flag
_atom_site_refinement_flags_posn
_atom_site_refinement_flags_adp
_atom_site_refinement_flags_occupancy
_atom_site_disorder_assembly
_atom_site_disorder_group
C1 C 0.5 0.8582(7) 0.75 0.0519(17) Uani 1 2 d S T P . .
H1 H 0.499999 0.964788 0.749997 0.062 Uiso 1 2 calc R U P . .
C2 C 0.53396(17) 0.7902(5) 0.6691(5) 0.0507(12) Uani 1 1 d . . . . .
C3 C 0.5658(2) 0.8895(5) 0.5895(6) 0.0627(15) Uani 1 1 d . . . . .
H3A H 0.60661 0.880565 0.619863 0.094 Uiso 1 1 calc R U . . .
H3B H 0.554054 0.994015 0.597369 0.094 Uiso 1 1 calc R U . . .
H3C H 0.557546 0.858549 0.499335 0.094 Uiso 1 1 calc R U . . .
C4 C 0.58150(18) 0.4473(6) 0.5824(5) 0.0474(11) Uani 1 1 d . . . . .
C5 C 0.6667(2) 0.5094(6) 0.4349(4) 0.0504(12) Uani 1 1 d . . . . .
H5A H 0.678989 0.481426 0.352715 0.06 Uiso 1 1 calc R U . . .
H5B H 0.642827 0.600342 0.419398 0.06 Uiso 1 1 calc R U . . .
C6 C 0.71803(18) 0.5461(5) 0.5307(4) 0.0381(9) Uani 1 1 d . . . . .
C7 C 0.71681(19) 0.6625(5) 0.6183(4) 0.0419(10) Uani 1 1 d . . . . .
H7 H 0.682848 0.717849 0.618466 0.05 Uiso 1 1 calc R U . . .
C8 C 0.7645(2) 0.6982(5) 0.7051(4) 0.0449(10) Uani 1 1 d . . . . .
H8 H 0.7634 0.778291 0.764026 0.054 Uiso 1 1 calc R U . . .
C9 C 0.8136(2) 0.6178(6) 0.7059(4) 0.0499(11) Uani 1 1 d . . . . .
H9 H 0.846233 0.641451 0.766231 0.06 Uiso 1 1 calc R U . . .
C10 C 0.8155(2) 0.5025(5) 0.6192(5) 0.0493(12) Uani 1 1 d . . . . .
H10 H 0.849542 0.447211 0.619718 0.059 Uiso 1 1 calc R U . . .
C11 C 0.76827(19) 0.4676(5) 0.5322(4) 0.0444(10) Uani 1 1 d . . . . .
H11 H 0.770036 0.388799 0.472343 0.053 Uiso 1 1 calc R U . . .
Cu1 Cu 0.5 0.50093(9) 0.75 0.0408(4) Uani 1 2 d S T P . .
N1 N 0.53915(15) 0.6414(4) 0.6620(4) 0.0492(10) Uani 1 1 d . . . . .
N2 N 0.57673(15) 0.5919(4) 0.5844(4) 0.0480(10) Uani 1 1 d . . . . .
S1 S 0.54721(7) 0.32525(14) 0.67214(19) 0.0795(6) Uani 1 1 d . . . . .
S2 S 0.62404(5) 0.35705(14) 0.48496(13) 0.0539(4) Uani 1 1 d . . . . .

loop_
_atom_site_aniso_label
_atom_site_aniso_U_11
_atom_site_aniso_U_22
_atom_site_aniso_U_33
_atom_site_aniso_U_23
_atom_site_aniso_U_13
_atom_site_aniso_U_12
C1 0.036(3) 0.018(3) 0.100(5) 0 0.004(3) 0
C2 0.032(2) 0.027(2) 0.092(4) 0.005(2) 0.004(2) -0.0008(18)
C3 0.052(3) 0.026(2) 0.113(4) 0.007(3) 0.021(3) -0.004(2)
C4 0.037(2) 0.034(3) 0.067(3) -0.007(2) -0.005(2) -0.0044(19)
C5 0.060(3) 0.053(3) 0.036(2) 0.0002(19) 0.001(2) 0.000(2)
C6 0.051(2) 0.035(2) 0.0291(19) 0.0065(17) 0.0090(17) -0.0043(19)
C7 0.048(2) 0.039(2) 0.040(2) 0.0034(18) 0.0128(18) 0.0031(19)
C8 0.058(3) 0.039(2) 0.038(2) -0.0054(18) 0.0084(19) -0.004(2)
C9 0.053(3) 0.046(3) 0.049(2) -0.002(2) 0.003(2) -0.005(2)
C10 0.047(3) 0.045(3) 0.056(3) 0.000(2) 0.008(2) 0.005(2)
C11 0.057(3) 0.037(2) 0.041(2) -0.0029(19) 0.0119(19) -0.001(2)
Cu1 0.0284(5) 0.0259(5) 0.0641(7) 0 -0.0048(4) 0
N1 0.0346(19) 0.0280(19) 0.083(3) 0.0025(18) 0.0037(18) 0.0031(15)
N2 0.0348(18) 0.031(2) 0.077(3) -0.0003(18) 0.0040(17) 0.0004(15)
S1 0.0928(11) 0.0260(7) 0.1326(15) -0.0069(7) 0.0582(10) -0.0063(6)
S2 0.0543(7) 0.0393(7) 0.0672(8) -0.0148(5) 0.0064(6) -0.0052(5)


#----------------------------------------------------------------------------#
#                   MOLECULAR GEOMETRY                                       #
#----------------------------------------------------------------------------#

_geom_special_details            
;
 All esds (except the esd in the dihedral angle between two l.s. planes)
 are estimated using the full covariance matrix.  The cell esds are taken
 into account individually in the estimation of esds in distances, angles
 and torsion angles; correlations between esds in cell parameters are only
 used when they are defined by crystal symmetry.  An approximate (isotropic)
 treatment of cell esds is used for estimating esds involving l.s. planes.
;
loop_
_geom_bond_atom_site_label_1
_geom_bond_atom_site_label_2
_geom_bond_distance
_geom_bond_site_symmetry_2
_geom_bond_publ_flag
C1 C2 1.404(6) 2_656 ?
C1 C2 1.404(6) . ?
C2 N1 1.335(6) . ?
C2 C3 1.507(7) . ?
C4 N2 1.294(6) . ?
C4 S1 1.730(5) . ?
C4 S2 1.751(5) . ?
C5 C6 1.497(6) . ?
C5 S2 1.825(5) . ?
C6 C11 1.387(6) . ?
C6 C7 1.393(6) . ?
C7 C8 1.383(6) . ?
C8 C9 1.372(7) . ?
C9 C10 1.382(7) . ?
C10 C11 1.373(7) . ?
Cu1 N1 1.891(4) . ?
Cu1 N1 1.891(4) 2_656 ?
Cu1 S1 2.1655(15) . ?
Cu1 S1 2.1655(15) 2_656 ?
N1 N2 1.380(5) . ?

loop_
_geom_angle_atom_site_label_1
_geom_angle_atom_site_label_2
_geom_angle_atom_site_label_3
_geom_angle
_geom_angle_site_symmetry_1
_geom_angle_site_symmetry_3
_geom_angle_publ_flag
C2 C1 C2 128.9(6) 2_656 . ?
N1 C2 C1 122.0(5) . . ?
N1 C2 C3 119.5(4) . . ?
C1 C2 C3 118.5(4) . . ?
N2 C4 S1 124.5(4) . . ?
N2 C4 S2 121.8(4) . . ?
S1 C4 S2 113.7(3) . . ?
C6 C5 S2 113.7(3) . . ?
C11 C6 C7 118.4(4) . . ?
C11 C6 C5 120.9(4) . . ?
C7 C6 C5 120.7(4) . . ?
C8 C7 C6 120.6(4) . . ?
C9 C8 C7 119.9(4) . . ?
C8 C9 C10 120.1(5) . . ?
C11 C10 C9 120.1(5) . . ?
C10 C11 C6 120.8(4) . . ?
N1 Cu1 N1 97.1(2) . 2_656 ?
N1 Cu1 S1 87.97(12) . . ?
N1 Cu1 S1 172.76(14) 2_656 . ?
N1 Cu1 S1 172.76(14) . 2_656 ?
N1 Cu1 S1 87.97(12) 2_656 2_656 ?
S1 Cu1 S1 87.43(8) . 2_656 ?
C2 N1 N2 115.2(4) . . ?
C2 N1 Cu1 124.9(3) . . ?
N2 N1 Cu1 119.9(3) . . ?
C4 N2 N1 113.2(4) . . ?
C4 S1 Cu1 94.19(17) . . ?
C4 S2 C5 103.4(2) . . ?

_iucr_refine_instructions_details 
;
TITL shelxt_a.res in C2/c
    shelx.res
    created by SHELXL-2018/1 at 17:20:35 on 14-Jul-2022
CELL  1.54184  23.8933   8.9093  10.5529   90.000   99.058   90.000
ZERR     4.00   0.0004   0.0001   0.0002    0.000    0.002    0.000
LATT   7
SYMM  - X,   Y, 1/2 - Z
SFAC  C    H    CU   N    S
UNIT  84 84 4 16 16
MERG   2
OMIT    -2.00 125.00
FMAP   2
PLAN   20
SIZE     0.040   0.150   0.400
ACTA
BOND
LIST   4
L.S.  10
TEMP   -83.00
WGHT    0.088500    9.607700
FVAR       2.19816
C1    1    0.500000    0.858158    0.750000    10.50000    0.03565    0.01819 =
         0.09995    0.00000    0.00446    0.00000
AFIX  43
H1    2    0.499999    0.964788    0.749997    10.50000   -1.20000
AFIX   0
C2    1    0.533961    0.790198    0.669076    11.00000    0.03187    0.02665 =
         0.09157    0.00546    0.00360   -0.00078
C3    1    0.565828    0.889511    0.589452    11.00000    0.05210    0.02566 =
         0.11295    0.00664    0.02103   -0.00379
AFIX 137
H3A   2    0.606610    0.880565    0.619863    11.00000   -1.50000
H3B   2    0.554054    0.994015    0.597369    11.00000   -1.50000
H3C   2    0.557546    0.858549    0.499335    11.00000   -1.50000
AFIX   0
C4    1    0.581496    0.447293    0.582449    11.00000    0.03685    0.03423 =
         0.06685   -0.00731   -0.00513   -0.00436
C5    1    0.666723    0.509378    0.434898    11.00000    0.06000    0.05345 =
         0.03559    0.00019    0.00088   -0.00022
AFIX  23
H5A   2    0.678989    0.481426    0.352715    11.00000   -1.20000
H5B   2    0.642827    0.600342    0.419398    11.00000   -1.20000
AFIX   0
C6    1    0.718031    0.546053    0.530690    11.00000    0.05078    0.03529 =
         0.02913    0.00648    0.00901   -0.00434
C7    1    0.716812    0.662456    0.618313    11.00000    0.04842    0.03887 =
         0.04044    0.00339    0.01284    0.00308
AFIX  43
H7    2    0.682848    0.717849    0.618466    11.00000   -1.20000
AFIX   0
C8    1    0.764548    0.698182    0.705077    11.00000    0.05846    0.03865 =
         0.03784   -0.00536    0.00842   -0.00374
AFIX  43
H8    2    0.763400    0.778291    0.764026    11.00000   -1.20000
AFIX   0
C9    1    0.813562    0.617791    0.705914    11.00000    0.05331    0.04618 =
         0.04851   -0.00215    0.00270   -0.00465
AFIX  43
H9    2    0.846233    0.641451    0.766231    11.00000   -1.20000
AFIX   0
C10   1    0.815501    0.502467    0.619189    11.00000    0.04748    0.04456 =
         0.05574    0.00007    0.00763    0.00491
AFIX  43
H10   2    0.849542    0.447211    0.619718    11.00000   -1.20000
AFIX   0
C11   1    0.768270    0.467620    0.532214    11.00000    0.05669    0.03711 =
         0.04063   -0.00292    0.01192   -0.00074
AFIX  43
H11   2    0.770036    0.388799    0.472343    11.00000   -1.20000
AFIX   0
CU1   3    0.500000    0.500935    0.750000    10.50000    0.02843    0.02590 =
         0.06412    0.00000   -0.00482    0.00000
N1    4    0.539145    0.641404    0.662028    11.00000    0.03458    0.02799 =
         0.08335    0.00249    0.00371    0.00314
N2    4    0.576735    0.591877    0.584361    11.00000    0.03480    0.03091 =
         0.07660   -0.00028    0.00397    0.00040
S1    5    0.547211    0.325252    0.672140    11.00000    0.09280    0.02604 =
         0.13259   -0.00689    0.05822   -0.00629
S2    5    0.624038    0.357047    0.484963    11.00000    0.05425    0.03933 =
         0.06719   -0.01483    0.00642   -0.00523
HKLF    4


REM  shelxt_a.res in C2/c
REM R1 =  0.0603 for    1638 Fo > 4sig(Fo)  and  0.0619 for all    1720 data
REM    138 parameters refined using      0 restraints

END

WGHT      0.0885      9.6158

REM Highest difference peak  0.778,  deepest hole -1.389,  1-sigma level  0.124
Q1    1   0.5000  0.3223  0.7500  10.50000  0.05    0.78
Q2    1   0.5210  0.3513  0.6252  11.00000  0.05    0.74
Q3    1   0.4834  0.9871  0.6940  11.00000  0.05    0.53
Q4    1   0.5490  0.4781  0.6792  11.00000  0.05    0.49
Q5    1   0.5513  0.2844  0.7005  11.00000  0.05    0.37
Q6    1   0.5023  0.8534  0.5119  11.00000  0.05    0.36
Q7    1   0.5563  0.3341  0.4200  11.00000  0.05    0.35
Q8    1   0.5327  0.6915  0.4065  11.00000  0.05    0.34
Q9    1   0.5434  1.0256  0.4266  11.00000  0.05    0.34
Q10   1   0.5867  0.8360  0.3397  11.00000  0.05    0.32
Q11   1   0.5338  0.1770  0.6565  11.00000  0.05    0.32
Q12   1   0.5775  0.8426  0.8129  11.00000  0.05    0.31
Q13   1   0.5703  0.1847  0.7390  11.00000  0.05    0.30
Q14   1   0.5992  0.4219  0.4106  11.00000  0.05    0.29
Q15   1   0.5420  0.8251  0.6370  11.00000  0.05    0.28
Q16   1   0.5647  0.6837  0.4453  11.00000  0.05    0.27
Q17   1   0.5192  0.1741  0.5999  11.00000  0.05    0.27
Q18   1   0.5887  1.0005  0.6760  11.00000  0.05    0.26
Q19   1   0.6102  0.3142  0.7366  11.00000  0.05    0.25
Q20   1   0.8956  0.3687  0.6208  11.00000  0.05    0.25
;

_iucr_refine_reflections_details 
;
   0   0   1 27.0097 9.08786   3
   0   0   2 44.3487 18.4770   3
   0   0   3 19.6459 16.5411   3
   0   0   4 20506.5 649.537   3
   0   0   5 28.0483 34.0495   3
   0   0   6 44.3250 32.3343   3
   0   0  -6 68.4422 19.6181  19
   0   0   7 16.6496 36.1390   3
   0   0  -7 4.66341 11.2471  19
   0   0  -8 3618.60 175.126   8
   0   0   8 2864.72 317.948   3
   0   0  -9-5.76552 14.4152   8
   0   0 -10 63.3756 35.8403   9
   0   0 -10 33.5820 18.1548   8
   0   0 -11 22.8856 34.2100   9
   0   2   0 83939.6 1795.14   2
   0   2   1 220.081 35.1598   1
   0   2  -1 457.657 53.3595   2
   0   2  -2 25948.7 669.297   2
   0   2   2 25417.7 664.840   3
   0   2  -3 1502.63 131.036   2
   0   2   3 1372.14 117.043   3
   0   2   4 17515.3 571.136   3
   0  -2   5 5401.48 336.521   3
   0   2   5 5395.70 313.605   3
   0  -2   6 49160.1 1442.11   3
   0   2   6 52805.5 1411.88   3
   0   2  -6 48582.7 1100.89  19
   0   2   7 1181.72 176.512   3
   0   2  -7 1200.32 92.4538  12
   0  -2   7 1029.54 180.438   3
   0   2  -7 1093.54 96.1240  19
   0   2  -8 2444.23 152.931  19
   0   2  -9 1462.78 119.976   8
   0  -2  -9 1387.19 122.817   9
   0   2  -9 1402.44 123.360   9
   0   2 -10 3960.78 216.376   9
   0  -2 -10 4063.31 218.910   9
   0   2 -10 3932.69 206.472   8
   0   2 -11 2664.92 154.729   8
   0  -2 -11 2736.34 167.634   9
   0   2 -11 2560.87 162.609   9
   0   4   0 12358.1 436.399   2
   0   4  -1 6092.27 297.632   2
   0   4   1 6746.34 316.420   2
   0   4  -2 29093.1 859.401   2
   0   4   2 27323.7 808.157   1
   0   4   3 3655.83 243.784   1
   0   4  -3 3241.27 245.703   2
   0   4   4 3317.40 149.765  11
   0   4   5 3341.99 288.890   3
   0   4  -5 3313.00 162.964  19
   0   4   5 3092.07 151.868  11
   0   4   6 20295.4 846.664   3
   0   4   6 19003.1 525.628  11
   0  -4   6 20050.3 980.901   3
   0   4  -6 19215.4 553.096  15
   0   4  -6 20498.9 550.960  19
   0   4  -7 1940.01 137.058  19
   0   4  -8 137.498 35.8101  19
   0   4  -8 203.612 49.6223  12
   0   4  -9 11.2715 19.2169  12
   0   4  -9 11.8468 20.5377   8
   0   4 -10 3523.30 185.659   8
   0   6   0 120818. 2478.16  11
   0   6  -1 8235.26 282.552  11
   0  -6   1 8725.42 286.593  18
   0   6   1 8266.30 278.827  11
   0   6   2 17054.5 464.472  11
   0   6   2 15595.7 450.743  10
   0   6  -2 16948.7 479.955  11
   0  -6   2 17051.2 482.465  18
   0   6   3 2318.89 138.696  11
   0   6  -3 2628.25 161.966  11
   0  -6   3 2485.11 159.369  18
   0   6   4 9426.42 326.750  11
   0   6   5 45.4535 22.4129  11
   0   6  -6 1990.63 152.394  15
   0   6   6 2008.06 136.990  11
   0   6  -7 4204.32 226.414  12
   0   6  -7 3885.01 220.117  15
   0   6  -8 4612.22 233.337  12
   0   6  -8 4443.93 203.610   8
   0   6  -9 94.9938 27.1775   8
   0   6  -9 60.9228 26.5122  12
   0   8   0 6621.75 269.893  11
   0  -8   0 6822.89 270.360  18
   0   8  -1 1150.90 104.554  11
   0   8   1 1218.60 105.217  11
   0  -8   1 1198.23 102.893  18
   0  -8  -1 1213.28 100.982  18
   0  -8   2 61.8271 27.0029  18
   0   8  -2 51.4977 22.4419  11
   0   8   2 81.7131 29.5864  11
   0   8   3 68.1321 33.2643  11
   0   8   4 8743.44 312.315  11
   0   8  -4 9142.84 334.572  15
   0   8  -5 179.513 42.6379  15
   0   8   5 128.950 31.7360  10
   0   8   5 169.969 38.4784  11
   0   8  -6 3398.49 178.913  12
   0   8  -6 3523.00 185.667  15
   0   8   6 3073.34 155.754  10
   0   8  -7 22.5769 17.8523  12
   0   8  -7 22.3932 15.7939  15
   0   8   7 31.7510 15.8889  10
   0  10   0 144.379 30.3299  11
   0  10   1 2134.77 127.361  11
   0 -10  -1 2246.32 128.921  18
   1   1 -11 384.426 68.8206   9
  -1  -1  11 353.345 52.7645   5
   1  -1 -11 465.594 71.5504   9
   1   1 -11 350.086 51.5775   8
   1   1 -10 163.345 50.7612   9
   1  -1 -10 112.168 41.2740   9
   1   1 -10 138.691 40.6832   8
   1   1  -9 666.917 79.3860   8
  -1  -1   8 1146.09 201.856   3
   1   1  -8 1443.37 110.903  19
  -1   1   8 1045.71 186.445   3
   1   1  -7 3894.27 177.880  19
  -1  -1   7 3515.18 320.906   3
  -1   1   7 3890.37 331.241   3
   1  -1  -7 3496.83 161.346   8
  -1   1   6 2482.07 234.520   3
   1   1  -6 2036.32 117.136  19
  -1  -1   6 2463.07 237.152   3
  -1  -1   5 14493.8 577.652   3
  -1   1   5 15200.7 575.928   3
  -1  -1   4 12161.0 459.574   3
  -1   1   4 12118.7 448.257   3
  -1   1   3 111922. 2359.62   3
  -1   1   2 33369.5 791.708   3
   1   1  -2 35227.9 816.231   2
   1   1  -1 932.462 62.1232   2
  -1   1   1 826.947 58.2588   3
   1   1   0 157506. 3149.17   1
  -1   1  -1 1028.16 60.7019   2
   1   1   1 1029.58 65.6251   3
   1   1   2 62608.9 1356.55   3
   1   1   3 9431.26 341.843   3
   1   1   4 30107.8 850.172   3
   1  -1   4 31189.9 880.465   3
   1  -1   5 226.062 64.1298   3
   1   1   5 79.8352 37.9002   3
  -1   1  -6 4032.20 171.135  19
   1   1   6 4773.10 337.602   3
   1  -1   6 4377.06 329.491   3
   1   1   7 5019.90 385.085   3
  -1   1  -7 4912.48 205.256  19
   1  -1   7 4589.73 376.552   3
  -1  -1  -7 4848.18 195.434   8
  -1   1  -8 2479.96 147.260   8
  -1  -1  -8 2289.51 134.340   8
  -1  -1  -9 1835.57 143.586   9
  -1   1  -9 1952.70 147.945   9
  -1   1  -9 2026.87 137.338   8
  -1   1 -10 4880.50 225.961   8
  -1  -1 -10 4941.28 252.553   9
  -1   1 -10 4884.83 252.104   9
  -1  -1 -11 152.845 44.5489   9
  -1   1 -11 135.489 42.5367   9
  -1   1 -11 130.147 34.6782   8
   1   3 -11 121.097 29.7254   9
   1   3 -11 118.668 33.1711   8
   1   3 -10 103.781 34.6029   8
   1   3 -10 76.1953 26.8915   9
   1  -3 -10 102.038 31.2542   9
   1  -3  -9 527.699 70.7818   9
   1   3  -9 433.957 64.5105   9
   1   3  -8 8286.43 316.657  19
   1   3  -8 7320.29 292.793  12
   1   3  -7 1172.02 104.365  19
  -1   3   7 1098.61 176.947   3
  -1  -3   7 973.310 186.706   3
  -1   3   6 43997.1 1302.32   3
  -1   3   6 41270.9 974.835  11
  -1  -3   6 44136.3 1404.25   3
   1   3  -5 4353.89 186.942  19
  -1   3   5 4916.70 308.591   3
  -1   3   4 92314.2 2102.28   3
   1   3  -4 88347.3 2150.87   2
  -1   3   3 16825.2 571.357   3
   1   3  -3 15414.8 567.312   2
  -1   3   2 67341.2 1515.94   1
   1   3  -2 69840.4 1616.47   2
  -1   3   1 6947.67 256.247   1
   1   3  -1 6291.76 286.227   2
   1   3   0 6270.87 279.385   2
  -1   3   0 6165.67 252.866   2
   1   3   1 4252.53 217.882   1
  -1   3  -1 3956.12 195.323   2
  -1   3  -2 14496.1 480.169   2
   1   3   2 17073.7 510.933   1
  -1   3  -3 808.466 101.076   2
   1   3   3 916.825 111.990   3
   1   3   4 189.837 58.5945   3
  -1   3  -5 124.127 30.4019  15
  -1   3  -5 113.237 28.8697  19
   1   3   5 74.0461 40.2772   3
  -1   3  -6 60035.1 1287.08  19
  -1   3  -6 55025.1 1266.48  15
   1  -3   6 58356.9 1723.75   3
   1   3   6 59255.4 1597.85   3
  -1   3  -7 251.170 51.0467  19
  -1  -3  -7 232.306 45.0183   9
   1   3   7 126.147 55.5682   3
  -1   3  -7 277.575 50.5437  12
  -1   3  -7 271.305 46.3657   9
   1  -3   7 277.957 104.509   3
  -1  -3  -8 2137.06 144.206   9
  -1   3  -8 2351.04 150.218   9
  -1   3  -8 2340.85 150.766  12
  -1   3  -8 2364.48 151.589  19
  -1   3  -9 210.773 49.0258   8
  -1  -3  -9 113.724 34.2809   9
  -1   3  -9 199.443 41.2754  12
  -1   3  -9 192.673 44.3934   9
  -1  -3 -10 6575.71 279.424   9
  -1   3 -10 7429.86 289.023   8
  -1   3 -10 6650.91 280.408   9
  -1   3 -11 23.2794 19.4238   8
   1   5 -10 137.030 33.2026   8
   1   5  -9 363.710 58.0154   8
   1   5  -9 349.125 63.1298  12
   1   5  -8 2269.13 166.028  12
   1   5  -8 2193.61 147.228  19
   1   5  -7 960.782 105.572  15
   1   5  -7 1087.18 99.8789  19
   1   5  -6 2891.51 164.441  19
  -1   5   6 2975.25 167.698  11
   1   5  -6 2825.87 177.493  15
  -1   5   5 18311.3 503.700  11
   1   5  -5 16883.8 491.251  19
   1   5  -4 6967.69 290.499  17
  -1   5   4 7484.09 266.518  11
   1   5  -3 19067.3 548.667  17
   1   5  -3 20188.3 554.323  11
  -1   5   2 13280.7 381.132  11
   1   5  -2 13502.3 396.548  11
  -1  -5   2 13899.9 406.349  18
   1   5  -1 1513.06 96.9089  11
   1   5  -1 1593.54 162.563   2
  -1   5   1 1658.51 97.6499  11
  -1   5   0 21081.0 523.499  11
   1   5   0 20790.9 527.011  11
   1   5   1 6407.70 223.386  11
  -1   5  -1 6521.75 229.359  11
  -1   5  -2 50997.1 1157.66  11
   1   5   2 51581.8 1140.30  11
   1  -5   2 52522.3 1166.64  18
   1   5   3 2478.85 132.061  11
  -1   5  -3 2290.61 145.204  11
   1   5   4 11805.1 363.194  11
   1   5   5 412.473 57.3224  11
  -1   5  -5 462.412 57.4089  19
  -1   5  -5 403.603 62.3489  15
  -1   5  -6 3965.27 215.185  15
  -1   5  -6 3560.92 181.503  19
  -1   5  -7 2281.95 161.913  12
  -1   5  -7 1974.03 149.547  15
  -1   5  -7 2138.74 140.261  19
  -1   5  -8 159.976 42.2929  12
  -1   5  -8 195.881 45.8722   8
  -1   5  -9 178.893 45.7468  12
  -1   5  -9 146.061 38.2666   8
  -1   5 -10 2606.15 140.477   8
   1   7  -8 925.702 89.6891  12
   1  -7  -8 817.047 76.7497  14
  -1   7   8 944.474 85.0786  10
   1   7  -7 780.480 86.8891  12
   1   7  -7 535.185 74.3656  15
  -1   7   7 678.290 76.8843  10
   1  -7  -7 611.284 69.4758  14
  -1   7   6 478.796 64.5916  11
   1   7  -6 488.129 73.3722  15
   1  -7  -6 345.520 50.9211  14
  -1   7   6 571.704 70.2555  10
  -1   7   5 1135.74 100.003  10
  -1   7   5 1064.82 97.5185  11
   1   7  -5 1052.79 106.664  15
  -1   7   4 2312.56 145.388  10
  -1   7   4 2371.43 149.152  11
   1   7  -3 5586.16 255.490  11
  -1   7   3 5493.36 231.375  10
  -1   7   3 5706.38 240.617  11
   1   7  -2 3731.64 192.421  11
  -1   7   2 3704.03 182.544  11
  -1  -7   2 3770.29 191.777  18
  -1   7   2 3294.41 169.644  10
   1   7  -1 6547.47 261.408  17
   1   7  -1 6349.58 255.523  11
  -1  -7   1 6489.37 256.863  18
  -1   7   1 6753.07 256.953  11
  -1  -7   0 32284.3 782.319  18
   1   7   0 32126.2 790.511  11
  -1   7   0 31910.5 785.073  11
   1  -7   1 15682.5 455.054  18
  -1   7  -1 15181.9 455.859  11
   1   7   1 15590.4 453.961  11
   1  -7   2 3698.66 190.249  18
   1   7   2 3622.83 182.453  11
  -1   7  -2 3761.62 192.435  11
   1   7   3 1562.09 116.461  11
   1   7   3 1549.65 112.819  10
  -1   7  -3 1655.11 128.779  11
   1   7   4 20050.8 547.943  11
  -1  -7  -4 18516.5 526.575  14
  -1   7  -5 33.0919 19.1881  15
  -1  -7  -5 54.7687 24.4280  14
  -1  -7  -6 7455.24 283.266  14
  -1   7  -6 8400.33 329.930  15
  -1  -7  -7 185.137 39.8736  14
  -1   7  -7 206.769 43.7804  12
  -1   7  -7 276.963 50.9850  15
  -1  -7  -8 3248.22 159.024  14
  -1   7  -8 3090.49 166.745  12
   1   7   8 3089.55 159.212  10
  -1   9   5 811.910 74.3933  11
   1   9  -5 877.148 80.0470  12
   1   9  -5 833.997 80.3691  15
  -1   9   4 2782.32 151.220  11
   1   9  -4 3102.97 167.582  15
   1  -9  -4 2975.77 150.761  18
   1  -9  -3 562.751 64.9306  18
  -1   9   3 510.655 63.4462  11
   1   9  -3 565.707 72.7935  15
   1  -9  -2 5345.48 227.217  18
  -1   9   2 5091.11 225.274  11
   1   9  -1 6711.67 276.700  11
   1  -9  -1 7327.64 278.678  18
  -1  -9   1 6820.47 274.677  18
  -1   9   1 7104.98 278.126  11
  -1   9   0 3319.43 181.357  11
   1   9   0 3450.87 184.905  11
   1  -9   0 3491.32 183.876  18
  -1  -9   0 3569.04 185.289  18
   1  -9   1 12.3336 13.0807  18
  -1   9  -1 7.69894 20.1005  11
  -1  -9  -1 8.37450 12.7486  18
   1   9   1 27.0091 14.5140  11
  -1   9  -1 20.7276 14.2672  15
   1   9   2 11.5385 13.0379  11
  -1  -9  -2-0.03143 11.9421  18
  -1   9  -2-26.9016 24.4950  11
  -1   9  -2 5.17649 16.1861  15
   1   9   3 3617.07 182.642  11
  -1   9  -3 3927.53 193.812  15
  -1  -9  -3 3676.28 176.444  18
  -1   9  -4 8662.40 303.295  12
   1   9   4 8856.18 306.106  11
  -1  -9  -4 9484.18 304.515  18
  -1   9  -4 9800.80 328.790  15
  -1   9  -5 620.344 68.5441  15
  -1   9  -5 614.867 64.9362  12
  -1  -9  -5 609.855 62.0070  18
   2   0 -11 29.6240 29.8671   9
  -2   0  10 8674.62 315.065   5
   2   0 -10 9794.79 323.359   8
   2   0  -9 43.9339 27.2785   8
   2   0  -8 17.7930 14.3101  19
  -2   0   8 162.241 76.4977   3
  -2   0   7-4.01334 31.3535   3
   2   0  -7 42.5301 18.7570  19
  -2   0   6 22385.1 821.022   3
  -2   0   5 0.55036 23.1273   3
  -2   0   4 7863.99 344.566   3
  -2   0   3 3.12870 13.4421   3
   2   0  -2 47354.9 1050.17   2
  -2   0   2 46281.5 1016.94   3
  -2   0   1 12.1010 6.96329   3
   2   0  -1 30.2533 11.6560   2
   2   0   0 91833.9 1837.17   2
   2   0   1 40.7345 14.0054   3
   2   0   2 342505. 6753.90   3
   2   0   3 112.025 36.0640   3
   2   0   4 5865.75 304.679   3
   2   0   5 27.0152 34.1620   3
  -2   0  -6 552.154 55.0037   8
   2   0   6 558.950 116.057   3
  -2   0  -7 20.1088 13.7955   8
   2   0   7 36.9323 36.2132   3
  -2   0  -8 4499.30 202.050   8
  -2   0  -9-31.6333 34.9450   9
  -2   0  -9 13.8823 20.1846   8
  -2   0 -10-14.8372 26.1381   9
  -2   0 -10-18.4038 23.7842   8
  -2   0 -11 10.3558 28.1068   9
   2   2 -11 49.6889 24.8176   8
   2  -2 -11 88.5681 34.8435   9
   2   2 -11 5.34061 19.2607   9
   2   2 -10 52.2205 31.1114   9
   2  -2 -10 80.9992 32.7017   9
   2   2 -10 96.5519 34.1941   8
   2   2  -9 2043.32 146.435  19
   2   2  -8 3481.11 188.478  19
   2   2  -7 1051.27 93.8575  19
  -2   2   7 760.827 140.874   3
  -2  -2   7 950.210 168.264   3
   2   2  -6 26457.5 666.736  19
  -2   2   6 27606.0 900.918   3
  -2  -2   6 26301.3 935.677   3
  -2   2   5 35010.9 1012.14   3
  -2  -2   5 37589.8 1078.85   3
  -2   2   4 41436.9 1083.58   3
   2   2  -4 44795.4 1171.50   2
  -2   2   3 11755.3 413.816   3
   2   2  -3 13137.6 464.325   2
   2   2  -2 161397. 3369.21   2
  -2   2   2 163453. 3342.73   3
   2   2  -1 4365.32 208.046   2
  -2   2   1 4535.72 154.361   1
   2   2   0 2358.27 146.000   1
  -2   2   0 2102.91 101.173   2
   2   2   0 2376.17 156.328   2
  -2   2  -1 246072. 4809.86   2
   2   2   1 245186. 4890.08   1
   2   2   1 242703. 4889.91   3
   2   2   2 18901.2 532.493   3
   2   2   3 1831.54 139.906   3
   2   2   4 5861.16 295.719   3
   2   2   5 20666.6 703.256   3
   2  -2   5 19821.6 740.825   3
  -2   2  -6 36260.0 863.393  19
   2  -2   6 35850.8 1185.24   3
  -2   2  -6 38606.7 871.154  12
   2   2   6 39251.9 1175.59   3
   2   2   7 1880.58 230.214   3
  -2   2  -7 2290.85 134.839  12
  -2   2  -7 2150.11 133.505  19
   2  -2   7 1765.14 236.033   3
  -2  -2  -8 6061.17 261.074   9
  -2   2  -8 6414.88 270.522   9
  -2   2  -8 5678.35 239.983  12
  -2   2  -8 6119.80 253.589   8
  -2  -2  -9 424.243 66.5784   9
  -2   2  -9 479.008 72.9705   9
  -2   2  -9 579.731 74.8374   8
  -2   2 -10 50.3758 28.7118   9
  -2  -2 -10 141.423 42.9104   9
  -2   2 -10 147.456 42.8588   8
  -2  -2 -11 2209.91 148.200   9
  -2   2 -11 2129.21 133.727   8
  -2   2 -11 2212.34 148.983   9
   2   4 -11-2.27848 12.7948   8
   2   4 -10 321.298 53.2049   8
   2   4  -9 248.829 52.9571  19
   2   4  -8 7699.24 323.797  12
   2   4  -8 8586.02 329.590  19
   2   4  -7 56.8685 24.7474  19
  -2   4   7 51.0592 19.8311  11
  -2  -4   6 177.884 82.4452   3
   2   4  -6 129.764 31.6061  15
  -2   4   6 168.508 36.3351  11
   2   4  -6 131.856 33.3512  19
   2   4  -6 198.675 45.1106  17
  -2   4   5 24221.8 610.417  11
   2   4  -5 25331.3 668.016  17
   2   4  -4 16138.4 688.212   2
  -2   4   4 14092.1 394.485  11
   2   4  -4 15134.5 442.390  17
   2   4  -3 1798.35 196.896   2
   2   4  -2 95833.0 2252.08   2
  -2   4   1 5638.17 270.350   2
   2   4  -1 5875.86 311.768   2
   2   4   0 3588.09 223.908   2
  -2   4   0 3153.08 182.024   2
   2   4   1 97122.9 2172.04   1
   2   4   1 95405.7 2194.45   2
   2   4   2 6786.32 356.394   1
   2   4   3 10.5990 23.7628   1
   2   4   4 21858.6 770.010   1
  -2   4  -5 1122.30 88.5474  19
  -2   4  -5 1161.89 97.2921  15
  -2   4  -6 23854.1 617.447  19
   2   4   6 21534.3 902.551   3
   2  -4   6 21622.8 1060.21   3
  -2   4  -6 23755.9 638.490  15
  -2   4  -7 2709.63 171.110  12
  -2   4  -7 2468.17 159.085  15
  -2   4  -7 2715.61 160.531  19
  -2   4  -8 183.662 44.0971  12
  -2   4  -8 128.994 34.2642   8
  -2   4  -9 98.0487 36.7812   8
  -2   4  -9 130.596 39.4522  12
  -2   4 -10 2190.06 138.895   8
   2   6  -9 88.8771 30.9518  12
   2   6  -9 68.4327 24.9584   8
   2   6  -8 726.918 75.8021  19
   2   6  -8 741.503 89.5718  12
   2   6  -7 3079.30 195.439  15
  -2   6   7 3570.42 191.495  11
   2   6  -7 3437.85 180.348  19
   2   6  -6 21.8898 23.8887  15
  -2   6   6 0.56110 14.5740  11
  -2   6   5 29.8463 16.4025  11
   2   6  -4 58.3334 33.3986  17
  -2   6   4 41.1350 20.8157  11
  -2   6   3 14008.0 415.177  11
  -2  -6   3 14401.8 453.139  18
  -2   6   3 13131.5 403.608  10
   2   6  -3 14191.1 451.878  17
   2   6  -3 13335.0 437.144  11
  -2  -6   2 43611.8 998.807  18
   2   6  -2 42637.1 996.865  17
  -2   6   2 41351.9 965.428  10
   2   6  -2 41376.6 992.466  11
  -2   6   2 42593.6 975.832  11
  -2  -6   1 19983.3 515.085  18
   2   6  -1 18948.7 514.883  11
  -2   6   1 18359.7 496.508  10
  -2   6   1 19579.8 508.510  11
   2   6   0 20711.5 541.704  11
  -2   6   0 21041.5 537.947  11
   2   6   1 268.547 44.0361  11
  -2   6  -1 330.226 49.3709  11
  -2  -6  -1 253.878 38.5531  14
   2  -6   1 295.724 46.2906  18
  -2  -6  -2 32915.3 791.389  14
  -2   6  -2 34616.1 824.553  11
   2  -6   2 33716.0 823.071  18
   2   6   2 34127.3 805.860  11
   2   6   3 11974.6 372.311  11
   2  -6   3 11504.5 399.525  18
  -2  -6  -3 12006.7 370.976  14
  -2   6  -3 12437.8 407.362  11
   2   6   4 39847.5 943.926  11
   2   6   5 9815.16 339.163  11
  -2   6  -5 10614.9 382.897  15
  -2   6  -6 68.0820 29.3030  15
  -2   6  -7 185.380 46.2286  12
  -2   6  -7 129.791 31.6699   8
  -2   6  -7 173.420 44.5329  15
  -2   6  -8 117.661 31.8897   8
  -2   6  -8 136.260 39.5756  12
  -2   6  -9 715.243 67.2598   8
  -2  -6  -9 876.740 81.0552   4
  -2   6  -9 752.061 79.8047  12
   2   8  -7 1570.43 109.757  12
   2   8  -7 1278.45 97.4236  15
  -2   8   7 1425.24 97.7759  10
  -2   8   6 8827.37 296.941  10
  -2   8   6 8384.95 298.910  11
   2   8  -6 9070.26 324.239  15
   2   8  -5 1961.21 141.397  15
  -2   8   5 1945.22 124.207  10
  -2   8   5 2181.41 136.021  11
  -2   8   4 6198.08 253.263  11
  -2   8   4 5802.90 234.645  10
  -2   8   3 726.562 80.9502  11
  -2   8   3 582.068 66.5146  10
   2   8  -2 12786.1 424.234  11
  -2  -8   2 13256.8 424.495  18
  -2   8   2 13443.2 417.555  11
  -2  -8   1 1622.95 120.177  18
   2  -8  -1 1785.97 126.036  18
   2   8  -1 1397.39 112.592  17
  -2   8   1 1746.34 124.755  11
   2   8  -1 1629.25 124.788  11
   2   8   0 1832.55 132.170  11
   2   8   0 1753.92 126.152  17
  -2  -8   0 1664.34 122.483  18
   2  -8   0 1907.43 130.338  18
  -2   8   0 1886.06 131.719  11
   2  -8   1 6877.38 273.519  18
   2   8   1 6568.81 271.514  11
  -2  -8  -1 6649.75 262.362  18
  -2   8  -1 6547.65 271.163  11
  -2   8  -2 315.438 57.7928  11
   2  -8   2 251.617 46.4172  18
   2   8   2 252.603 48.5085  11
  -2  -8  -2 206.024 39.4485  18
  -2   8  -3 3427.84 189.399  15
   2   8   3 3152.80 174.778  11
   2   8   4 8956.48 322.801  11
  -2   8  -4 9489.05 345.999  15
   2   8   5 565.624 62.2534  10
  -2   8  -5 618.030 74.3508  12
  -2   8  -5 671.724 79.5652  15
   2   8   6 384.959 49.5630  10
  -2   8  -6 497.610 63.7259  12
  -2   8  -6 450.121 61.7986  15
  -2   8  -7 9.93531 10.2678  12
  -2  10   1 2293.83 130.524  11
  -2  10   0 1683.98 112.451  11
  -2 -10  -1 824.505 74.3301  18
   2  10   1 796.672 74.7631  11
   3   1 -11 160.959 38.1234   8
   3  -1 -11 130.117 43.6594   9
   3   1 -11 56.5385 29.8852   9
  -3  -1  11 126.075 31.4542   5
   3   1 -10 9179.58 332.402   8
   3   1  -9 38.2491 27.1238  19
  -3  -1   8 50.4744 50.9195   3
  -3   1   8 6.75055 29.0682   3
   3   1  -8 17.6407 17.0817  19
   3  -1  -7 17.9601 10.1714  19
   3   1  -7 5.65579 12.4889  19
  -3  -1   7 10.4458 21.3533   3
  -3   1   6 24287.9 809.149   3
  -3  -1   6 23629.5 831.798   3
  -3  -1   5 26269.2 837.990   3
  -3   1   5 26186.6 809.762   3
  -3   1   4 3810.20 219.927   3
  -3  -1   4 4222.12 242.749   3
  -3   1   3 26246.7 691.955   3
  -3  -1   3 27802.5 717.671   3
   3   1  -3 26998.0 741.537   2
   3   1  -2 175101. 3681.70   2
  -3   1   2 185793. 3627.46   3
   3   1  -1 47713.7 1048.23   2
   3   1   0 30535.5 716.629   1
   3   1   0 27824.0 733.954   2
   3   1   1 6499.52 208.929   3
   3   1   2 183333. 3700.49   3
   3   1   3 8787.08 339.550   3
   3  -1   4 11404.8 467.763   3
   3   1   4 11236.6 446.083   3
   3   1   5 16358.7 635.520   3
   3  -1   5 16380.7 645.011   3
  -3   1  -6 247.628 40.9716   8
  -3  -1  -6 221.844 34.5179   8
  -3   1  -6 204.643 35.5408  12
   3   1   6 254.098 85.9000   3
   3  -1   6 237.254 73.5104   3
   3   1   7 1583.77 219.518   3
  -3   1  -7 1740.43 123.239   9
  -3  -1  -7 1621.92 118.332   9
  -3  -1  -7 1518.85 103.197   8
   3  -1   7 1484.85 212.357   3
  -3   1  -7 1574.40 107.364  12
  -3   1  -7 1675.63 112.433   8
  -3   1  -8 12093.0 382.127   8
  -3  -1  -8 11526.1 400.078   9
  -3   1  -8 12202.5 409.308   9
  -3  -1  -8 11764.4 371.605   8
  -3   1  -9 5902.32 250.248   8
  -3  -1  -9 5851.30 274.349   9
  -3  -1  -9 5567.34 234.748   8
  -3   1  -9 5935.80 275.106   9
  -3  -1 -10 1894.47 147.578   9
  -3   1 -10 1954.08 152.147   9
  -3   1 -10 1821.66 128.258   8
  -3   1 -11 667.761 85.2576   9
  -3   1 -11 651.382 69.4178   8
  -3  -1 -11 621.449 81.6109   9
   3   3 -11 246.307 44.0924   9
  -3  -3  11 244.612 48.3156   5
   3   3 -11 314.400 52.7099   8
   3  -3 -10 176.931 38.8609   9
   3   3 -10 165.156 37.8180   9
   3   3 -10 202.893 45.5221   8
   3   3  -9 820.950 98.4186  19
   3   3  -8 9794.94 362.487  19
  -3   3   8 9539.02 330.163  11
   3   3  -7 36.9577 22.2664  19
  -3   3   7 42.2703 21.5704  11
  -3  -3   7 60.1298 59.1658   3
  -3   3   7 20.8471 36.4223   3
  -3   3   6 8436.22 463.210   3
  -3   3   6 7743.80 261.145  11
   3   3  -6 8205.57 295.226  19
  -3  -3   6 7364.46 474.593   3
   3   3  -5 1315.75 183.851   2
   3   3  -5 1197.90 93.6264  17
  -3   3   5 1294.19 82.5447  11
  -3   3   5 1288.60 159.992   3
  -3   3   4 70805.7 1706.37   3
   3   3  -4 67092.0 1789.92   2
   3   3  -3 1288.35 153.348   2
   3   3  -2 1231.40 135.807   2
  -3   3   2 1117.24 83.3505   1
   3   3  -1 1211.28 126.924   2
   3   3   0 30590.6 798.160   2
  -3   3   0 25688.5 623.551   2
  -3   3  -1 7593.49 241.541   2
   3   3   1 8039.38 342.665   1
   3   3   2 798.632 100.212   1
   3   3   3 12473.1 477.746   3
   3   3   4 14197.8 544.894   3
  -3   3  -5 3289.45 156.382  15
   3   3   5 3240.09 255.092   3
  -3   3  -5 2989.00 146.242  19
  -3   3  -6 6490.39 249.244  15
  -3   3  -6 6675.81 249.900  19
  -3  -3  -6 6216.68 239.651   9
   3   3   6 6065.23 398.422   3
   3  -3   6 6486.24 466.311   3
  -3   3  -6 7210.05 263.247  12
  -3   3  -6 6559.78 249.274   9
  -3   3  -7 3811.75 192.378   9
  -3   3  -7 4003.41 195.713   8
  -3  -3  -7 3671.95 188.488   9
  -3   3  -7 4155.81 202.570  12
  -3  -3  -8 33769.7 865.508   9
  -3   3  -8 34682.4 866.753  12
  -3   3  -8 34401.7 869.969   9
  -3   3  -8 34563.5 861.115   8
  -3  -3  -9 1097.10 107.285   9
  -3   3  -9 1216.21 109.518   8
  -3   3  -9 1251.65 114.619   9
  -3   3 -10 497.642 69.6267   9
  -3   3 -10 609.607 75.3305   8
  -3  -3 -10 467.853 67.9005   9
  -3   3 -11 80.6753 23.1856   8
   3   5 -10 891.243 84.1751   8
   3   5  -9 337.018 55.0626  19
   3   5  -9 286.446 54.8716  12
   3   5  -8 6179.37 298.258  12
  -3   5   8 6713.56 281.238  11
   3   5  -8 6855.37 283.069  19
   3   5  -7 1553.56 124.488  19
  -3   5   7 1454.48 119.747  11
  -3   5   6 1906.37 131.439  11
   3   5  -6 1727.44 146.107  17
   3   5  -6 1896.67 137.127  19
  -3   5   5 10025.7 330.329  11
   3   5  -5 9128.31 366.009  17
  -3   5   4 4320.43 187.471  11
   3   5  -4 3702.60 210.109  17
   3   5  -3 1103.33 174.733   2
  -3  -5   3 1077.71 98.4371  18
  -3   5   3 1072.20 85.3604  11
   3   5  -3 1196.61 102.239  11
   3   5  -3 1031.58 97.5334  17
   3   5  -2 16018.2 461.852  11
  -3   5   2 15981.7 442.067  11
   3   5  -2 17187.4 476.865  17
   3   5  -2 17905.3 707.055   2
  -3  -5   2 16947.2 468.354  18
  -3   5   2 16618.8 441.454  10
  -3  -5   1 6076.17 216.595  18
  -3   5   1 5842.07 211.435  11
   3   5  -1 5723.14 219.102  11
  -3   5   1 5669.36 207.503  10
  -3   5   0 20198.5 515.041  11
   3   5   0 20688.6 523.309  11
   3   5   1 9299.42 288.243  11
  -3  -5  -1 9235.47 277.513  14
  -3   5  -1 9139.01 288.450  11
  -3   5  -2 9171.38 299.670  11
   3   5   2 9567.13 466.057   1
   3   5   2 8781.21 280.722  11
   3  -5   2 7946.21 287.234  18
   3   5   2 10259.2 506.121   2
   3   5   3 2840.35 142.628  11
   3   5   3 2733.95 259.473   1
  -3   5  -3 2744.18 163.503  11
  -3   5  -4 12039.1 387.290  15
   3   5   4 11531.8 355.982  11
  -3   5  -5 3663.46 196.965  15
  -3   5  -6 4599.82 228.091  12
  -3   5  -6 4501.09 232.742  15
  -3   5  -7 2583.61 154.373   8
  -3   5  -7 2422.37 166.982  15
  -3   5  -7 2690.12 174.542  12
  -3   5  -8 2087.34 138.554   8
  -3   5  -8 2057.74 152.120  12
  -3   5  -9 1472.07 120.177  12
  -3   5  -9 1385.40 105.443   8
   3   7  -8 518.444 66.3145  12
  -3   7   8 610.812 67.7086  10
   3   7  -7 635.920 77.8696  15
  -3   7   7 632.763 74.2490  10
  -3   7   7 640.970 73.2829  11
  -3   7   6 1927.80 133.265  11
  -3   7   6 1855.88 129.297  10
   3   7  -6 1851.99 141.134  15
  -3   7   5 908.505 88.3719  11
  -3   7   5 966.809 92.6292  10
  -3   7   4 8274.90 304.631  10
  -3   7   4 8449.80 308.037  11
   3   7  -4 7941.73 325.904  17
  -3   7   3 8023.02 295.729  11
  -3   7   3 7562.30 285.164  10
   3   7  -3 7703.17 308.544  17
   3   7  -3 7257.11 302.318  11
   3   7  -2 31880.6 795.504  17
  -3   7   2 31365.6 774.906  11
   3   7  -2 30485.4 792.097  11
  -3   7   2 30380.7 760.790  10
  -3  -7   2 31927.7 797.126  18
  -3   7   1 671.860 68.6674  10
   3   7  -1 684.364 76.4471  17
   3   7  -1 658.810 77.6027  11
  -3   7   1 654.953 72.9986  11
  -3  -7   1 673.169 73.7090  18
  -3   7   0 6616.77 254.099  11
   3   7   0 6528.64 260.531  11
  -3  -7   0 6179.33 244.187  18
  -3   7  -1 27492.3 692.716  11
   3  -7   1 27067.3 687.179  18
  -3  -7  -1 25783.1 665.960  14
   3   7   1 27671.0 698.727  11
   3  -7   2 23639.2 648.931  18
  -3   7  -2 25173.7 664.098  11
   3   7   2 25372.6 652.089  11
  -3  -7  -2 24300.9 625.247  14
  -3  -7  -3 4515.05 201.232  14
  -3   7  -3 4688.63 229.943  11
   3   7   3 4410.53 208.265  11
  -3   7  -3 4621.47 225.385  15
   3   7   4 4176.59 204.175  11
  -3   7  -4 4805.89 233.040  15
  -3  -7  -4 4839.89 211.462  14
  -3   7  -5 1320.19 121.733  15
  -3  -7  -5 1411.20 109.231  14
  -3   7  -6 2124.02 151.258  15
  -3   7  -6 2136.34 145.154  12
  -3  -7  -6 1872.06 126.336  14
  -3   7  -7-0.53280 14.7577  15
  -3  -7  -7 16.3658 13.2210  14
  -3   7  -7 4.11868 13.7311  12
  -3  -7  -8 188.611 35.1561  14
  -3   7  -8 171.251 36.1450  12
  -3   9   5 549.390 61.0699  11
   3   9  -5 586.532 67.2589  15
   3   9  -4 12181.5 385.284  15
  -3   9   4 11328.3 357.749  11
  -3   9   3 1107.74 93.3759  11
   3  -9  -3 1126.89 94.9841  18
   3  -9  -2 9287.56 321.132  18
  -3   9   2 8970.83 316.592  11
  -3   9   1 4000.12 195.487  11
  -3  -9   1 3896.95 193.950  18
   3  -9  -1 3997.39 195.709  18
   3   9  -1 3961.81 201.058  11
   3   9   0 1341.99 111.426  11
   3  -9   0 1475.53 113.983  18
  -3   9   0 1476.31 114.909  11
  -3   9   0 1224.73 101.172  15
  -3  -9   0 1539.07 114.507  18
   3   9   0 1242.76 101.953  17
  -3  -9  -1 51.7701 22.6342  18
   3   9   1 35.5369 16.6616  17
  -3   9  -1 6.03517 18.4069  11
   3  -9   1 22.0522 17.1082  18
  -3   9  -1 29.4004 14.7566  15
   3   9   1 5.34985 16.8335  11
  -3   9  -2 637.078 74.4807  11
  -3  -9  -2 620.711 68.8550  18
  -3   9  -2 657.697 75.0822  15
   3   9   2 633.688 73.0266  11
  -3  -9  -3 6902.09 254.533  18
  -3   9  -3 6973.58 269.538  15
   3   9   3 6453.45 257.642  11
  -3   9  -4 1177.89 90.5037  12
  -3   9  -4 1434.49 107.715  15
  -3  -9  -4 1374.19 96.8006  18
  -3   9  -5 57.4645 21.6194  15
   4   0 -12 866.182 92.7715   9
   4   0 -11 103.361 44.6528   9
  -4   0  10 11998.3 385.505   5
   4   0  -9 71.4208 33.2442   8
  -4   0   8-5.87011 32.8592   3
   4   0  -8 43.2855 19.5438  19
   4   0  -7 10.7310 13.3147  19
  -4   0   7 80.0888 51.4799   3
  -4   0   6 641.213 116.205   3
  -4   0   5-0.77717 16.5849   3
  -4   0   4 1234.95 122.039   3
   4   0  -3 21.8500 22.7786   2
  -4   0   3 9.98264 12.0621   3
   4   0  -2 6687.00 252.499   2
  -4   0   2 6435.57 208.340   3
   4   0  -1 10.7718 9.77559   2
  -4   0   1 26.1254 7.27716   3
   4   0   0 139874. 2819.84   2
   4   0   0 140599. 2813.60   1
   4   0   1 8.20092 7.81494   3
   4   0   2 999999. 19429.8   3
   4   0   3-0.59314 16.3031   3
   4   0   4 26856.3 825.937   3
   4   0   5-2.90913 39.2469   3
  -4   0  -6 14505.4 419.737   9
  -4   0  -6 13918.1 392.303   8
  -4   0  -7 85.3195 27.4087   8
  -4   0  -7 112.400 33.9134   9
   4   0   7 126.375 64.0592   3
  -4   0  -8 3949.89 187.926   8
  -4   0  -8 3592.19 201.448   9
  -4   0  -9-7.11051 14.9215   8
  -4   0  -9 1.73234 21.8648   9
  -4   0 -10 208.362 39.3463   8
  -4   0 -10 162.788 41.6239   9
  -4   0 -11-23.3961 31.9299   9
  -4   0 -11-10.6207 12.3697   8
   4   2 -11 67.8803 27.7918   8
   4   2 -11 41.5944 19.7538   9
   4  -2 -11 45.5068 21.0606   9
  -4  -2  11 53.3751 28.2523   5
   4   2 -10 1196.27 111.501   8
   4   2  -9 2931.16 181.616  19
   4   2  -8 2122.25 147.985  19
   4   2  -7 300.352 53.3265  19
  -4   2   7 246.020 86.6710   3
  -4  -2   7 278.594 90.6902   3
  -4   2   6 12104.8 538.297   3
  -4  -2   6 11819.4 568.830   3
  -4   2   5 8771.34 403.516   3
  -4  -2   5 8676.91 426.297   3
   4   2  -4 235199. 4907.49   2
  -4   2   4 230447. 4772.05   3
  -4   2   3 359.026 65.3655   3
   4   2  -3 313.852 70.4412   2
   4   2  -2 13300.3 464.709   2
   4   2  -1 17983.2 551.298   2
   4   2   0 4992.81 249.497   1
   4   2   0 5390.89 266.626   2
   4   2   1 40190.1 964.522   1
   4   2   1 38947.4 914.535   3
   4   2   2 9707.38 339.866   3
   4   2   3 601.363 80.1965   3
   4   2   4 5219.08 286.492   3
  -4   2  -5 1236.83 85.3138  19
   4   2   5 1401.53 164.958   3
   4  -2   5 1374.38 174.004   3
  -4   2  -5 1244.89 87.1478  12
  -4  -2  -6 128.605 33.0075   9
  -4  -2  -6 112.180 26.4859   8
  -4   2  -6 80.1964 28.8726   9
   4   2   6 168.374 64.9688   3
   4  -2   6 74.8637 39.1486   3
  -4   2  -6 150.166 35.2190  12
  -4   2  -6 139.870 34.4247   8
   4  -2   7 4226.21 389.577   3
  -4  -2  -7 5531.85 238.928   9
  -4   2  -7 5960.25 250.008   9
   4   2   7 4778.15 387.119   3
  -4   2  -7 5996.29 238.697  12
  -4   2  -7 5958.74 234.170   8
  -4  -2  -8 18785.8 564.441   9
  -4   2  -8 19292.7 571.652   9
  -4   2  -8 19704.0 547.287   8
  -4   2  -9 1107.32 102.882   8
  -4  -2  -9 1210.39 114.993   9
  -4   2  -9 1086.56 109.001   9
  -4  -2 -10 1263.73 117.349   9
  -4   2 -10 1176.22 113.591   9
  -4   2 -10 1179.16 101.971   8
  -4   2 -11 46.4728 23.2790   9
  -4  -2 -11 85.7490 31.7875   9
  -4   2 -11 107.180 30.7921   8
  -4  -4  11 375.056 51.7260   5
   4   4 -11 446.316 58.1481   8
   4   4 -10-27.5955 24.0587   8
   4   4  -9 495.140 73.6212  19
  -4   4   8 6116.46 261.352  11
   4   4  -8 6745.53 294.705  19
  -4   4   7 37.7338 21.5417  11
   4   4  -7 40.0302 27.7819  19
  -4   4   6 1373.26 100.576  11
   4   4  -6 1407.51 125.321  17
  -4  -4   6 1355.79 221.725   3
   4   4  -5 604.069 76.1600  17
  -4   4   5 594.894 60.1694  11
   4   4  -5 504.052 131.168   2
  -4   4   4 89902.9 1874.54  11
   4   4  -4 90077.0 1952.36  17
   4   4  -3 32019.2 1094.79   2
   4   4  -2 670.552 114.605   2
   4   4  -1 371.253 82.6954   2
   4   4   0 80394.2 1889.22   2
   4   4   1 2760.93 217.820   1
   4   4   1 2876.30 223.875   2
   4   4   2 3792.05 276.595   1
   4   4   3 19996.5 740.712   1
  -4   4  -4 31341.4 772.277  15
   4   4   4 34299.0 1065.23   1
   4   4   5 596.583 120.292   3
  -4   4  -5 499.948 64.6146  15
   4   4   5 502.374 117.900   1
  -4   4  -5 494.656 58.1994  19
  -4   4  -6 203.024 46.1787  12
  -4   4  -6 277.058 46.7697   8
   4   4   6 262.293 91.7775   3
  -4   4  -6 220.642 47.2999  15
   4  -4   6 64.7736 51.1385   3
  -4   4  -7 1591.59 127.697  12
  -4   4  -7 1736.05 125.714   8
  -4   4  -7 1526.31 124.798  15
  -4   4  -8 4524.97 231.850  12
  -4   4  -8 4472.47 218.144   8
  -4   4  -9 456.179 62.7403   8
  -4   4 -10 131.596 32.7419   8
   4   6  -9 70.0722 26.8987  12
  -4   6   9 14.2700 15.2083  10
   4   6  -9 26.8513 18.2942   8
   4   6  -8 3137.70 191.952  12
  -4   6   8 3016.09 173.106  11
   4   6  -8 2916.83 164.846  19
  -4   6   8 3374.83 178.251  10
  -4   6   7 113.573 37.6554  11
   4   6  -7 108.259 35.5400  19
   4   6  -6 3583.59 219.664  17
  -4   6   6 3864.79 200.568  11
   4   6  -6 3715.69 193.947  19
  -4   6   5 13252.4 410.135  11
   4   6  -5 11817.7 396.546  19
   4   6  -5 12560.8 454.077  17
  -4   6   4 7167.60 270.142  10
   4   6  -4 7427.14 316.611  17
  -4   6   4 7062.62 272.498  11
  -4   6   3 1493.99 106.508  10
  -4   6   3 1407.63 106.442  11
  -4  -6   3 1439.88 119.339  18
   4   6  -3 1362.24 115.791  11
   4   6  -3 1626.07 128.621  17
  -4  -6   2 16498.2 477.760  18
  -4   6   2 16198.6 453.740  10
  -4   6   2 16305.1 459.315  11
   4   6  -2 16707.4 480.641  17
   4   6  -2 15297.0 474.165  11
  -4   6   1 6964.38 250.165  11
  -4   6   1 6355.65 237.013  10
   4   6  -1 6519.57 252.935  11
  -4  -6   1 6418.88 235.259  14
  -4  -6   1 6792.27 249.543  18
  -4   6   0 24180.2 606.488  11
   4   6   0 24895.8 623.724  11
   4   6   0 22839.6 850.978   2
  -4  -6   0 24655.8 605.229  18
  -4  -6   0 23467.4 593.824  14
  -4   6  -1 4571.68 193.606  11
   4   6   1 4563.23 196.788  11
  -4  -6  -1 4640.02 184.149  14
   4  -6   1 4418.28 190.812  18
   4   6   1 4023.93 309.286   2
   4   6   2 68066.1 1476.55  11
  -4   6  -2 67504.8 1491.57  11
  -4  -6  -2 70207.6 1466.38  14
   4   6   3 3554.03 174.621  11
  -4  -6  -3 3869.27 180.203  14
  -4   6  -3 3744.76 200.240  11
   4   6   3 3090.29 314.363   2
  -4   6  -3 3671.61 191.502  15
  -4   6  -4 6804.74 284.280  15
  -4   6  -5 870.257 97.8806  15
  -4  -6  -5 879.110 83.9792   4
  -4   6  -6 11993.1 410.828  12
  -4   6  -6 11845.1 426.361  15
  -4  -6  -6 11899.6 388.018   4
  -4   6  -7 506.869 71.3188  12
  -4  -6  -7 535.500 68.7335   4
  -4   6  -7 493.814 72.8375  15
  -4   6  -8 75.0497 29.3128  12
  -4   6  -8 93.7292 26.7351   8
  -4  -6  -8 99.7187 29.3092   4
  -4  -6  -9 964.721 84.1000  14
  -4   8   7 885.154 76.5309  10
  -4   8   7 868.878 76.1731  11
   4   8  -7 937.926 83.2284  12
  -4   8   6 7441.57 265.519  10
  -4   8   6 7369.61 269.195  11
   4   8  -6 7016.58 277.565  15
  -4   8   5 121.849 33.5345  10
  -4   8   5 145.083 37.1579  11
  -4   8   4 6003.44 240.156  10
  -4   8   4 6085.20 247.845  11
  -4   8   3 76.0684 33.5149  11
   4   8  -3 49.3367 25.4327  17
  -4   8   3 52.5638 20.2715  10
   4   8  -2 11596.1 397.724  17
  -4  -8   2 12202.6 401.385  18
   4   8  -2 12210.9 408.847  11
  -4   8   2 12383.1 394.508  11
  -4  -8   1 2509.44 155.144  18
  -4   8   1 2673.06 157.415  11
   4   8  -1 2560.42 161.114  11
   4   8  -1 2468.01 154.321  17
  -4   8   0 148.404 34.2565  11
   4   8   0 102.419 29.3562  11
  -4   8   0 121.962 31.6164  15
  -4  -8   0 54.5595 21.7101  18
   4  -8   0 134.428 33.9099  18
  -4   8  -1 3415.21 185.729  11
   4   8   1 3584.03 192.019  11
  -4  -8  -1 3185.73 171.416  18
  -4   8  -1 3208.78 180.362  15
   4  -8   1 3257.68 175.462  18
  -4   8  -2 9347.87 345.160  11
   4   8   2 9866.62 349.014  11
  -4   8  -2 9648.92 351.293  15
  -4  -8  -2 9720.09 329.210  18
  -4   8  -3 339.179 54.0013  12
   4   8   3 307.135 50.1407  11
  -4  -8  -3 347.062 49.8195  14
  -4   8  -3 418.239 62.4223  15
  -4  -8  -3 364.208 53.6865  18
  -4   8  -4 133.892 33.7094  12
  -4   8  -4 217.759 49.0694  15
  -4  -8  -4 115.250 30.0042  14
  -4   8  -5 293.445 51.1810  12
  -4   8  -5 329.324 56.4431  15
  -4  -8  -5 247.979 40.8695  14
  -4   8  -6 3518.81 178.034  15
  -4   8  -6 3737.50 176.872  12
  -4  -8  -6 3225.15 154.044  18
  -4  -8  -6 3228.85 149.435  14
  -4  10   1-21.9723 15.4730  11
  -4  10   0 3920.34 177.904  11
   5   1 -11 312.448 49.1923   8
  -5  -1  11 358.731 55.2864   5
  -5  -1  10 3239.75 180.522   5
   5   1 -10 3171.85 178.029   8
   5   1  -9 1087.54 106.184  19
  -5   1   9 929.889 87.2907   5
  -5   1   8 8788.66 539.451   3
   5   1  -8 11660.7 375.364  19
  -5   1   8 10608.7 336.886   5
  -5  -1   8 8651.59 559.235   3
   5   1  -7 3653.73 178.384  19
  -5   1   7 3195.22 153.590   5
  -5  -1   7 3311.32 302.145   3
  -5   1   7 3569.52 298.375   3
  -5  -1   6 288.177 78.7790   3
  -5   1   6 252.870 64.1549   3
  -5  -1   5 7328.76 369.702   3
  -5   1   5 6794.61 339.049   3
  -5  -1   4 21433.5 647.506   3
   5   1  -4 22011.5 701.422   2
  -5   1   4 21171.1 621.356   3
  -5   1   3 7853.99 288.252   3
   5   1  -3 7872.35 337.604   2
  -5  -1   3 8599.58 305.947   3
  -5   1   2 204.233 34.1810   3
   5   1  -2 141.743 37.0478   2
   5  -1  -1 38203.6 831.576   2
   5   1  -1 37530.7 902.484   2
   5   1   0 1377.78 118.865   2
   5  -1   0 1274.21 52.5253   2
   5   1   0 1154.12 106.746   1
   5   1   1 28081.9 652.743   3
   5   1   2 175362. 3564.29   3
   5   1   3 7251.40 317.147   3
   5  -1   4 264.175 67.5690   3
   5   1   4 326.666 71.0248   3
  -5   1  -5 431.289 46.4576   8
  -5  -1  -5 449.173 51.8791   9
  -5   1  -5 398.708 50.0850   9
   5  -1   5 396.933 97.3578   3
   5   1   5 578.085 112.218   3
   5  -1   6 30698.8 1092.41   3
  -5   1  -6 32297.0 750.350  12
  -5  -1  -6 30889.5 728.039   8
  -5  -1  -6 30841.0 764.246   9
  -5   1  -6 31428.4 772.269   9
  -5   1  -6 30313.2 735.890   8
   5   1   6 32736.1 1104.30   3
   5  -1   7 30.7924 43.2097   3
   5   1   7 9.43571 49.7880   3
  -5  -1  -7 7.26065 19.1140   9
  -5   1  -7-14.1265 26.9045   9
  -5  -1  -7 7.42966 10.1347   8
  -5   1  -7 22.1916 18.9285   8
  -5  -1  -8 3.17432 25.7509   9
  -5  -1  -8 15.6476 14.2539   8
  -5   1  -8 64.3297 30.3025   8
  -5   1  -8 14.1822 23.4176   9
  -5  -1  -9 1070.60 95.2208   8
  -5  -1  -9 1160.53 114.152   9
  -5   1  -9 1017.58 94.6846   8
  -5   1  -9 1143.89 114.979   9
  -5   1 -10 4688.97 245.391   9
  -5  -1 -10 4530.50 240.359   9
  -5   1 -10 4820.74 216.166   8
  -5  -1 -11-6.04409 25.5962   9
  -5   1 -11 44.0566 21.8903   9
  -5   1 -11 42.8676 18.9742   8
   5   3 -11 22.7073 18.8530   9
   5   3 -11 62.7423 26.3503   8
  -5  -3  11 35.9058 21.5998   5
   5   3 -10 782.531 93.2840  19
  -5   3   9 145.506 36.1203  11
   5   3  -9 132.724 42.4378  19
  -5   3   8 289.657 48.7049  11
   5   3  -8 188.655 44.4612  19
  -5   3   7 584.550 134.142   3
  -5   3   7 620.038 69.1160  11
   5   3  -7 762.079 86.9987  19
  -5   3   6 91.3602 28.0797  11
   5   3  -6 56.0367 28.2194  17
  -5   3   6 93.7596 47.6898   3
  -5  -3   6 69.1049 54.3415   3
  -5   3   5 1172.26 155.198   3
   5   3  -5 1162.92 182.016   2
  -5  -3   5 1198.88 161.206   3
   5   3  -5 957.109 85.1784  17
  -5   3   5 904.750 69.2879  11
   5   3  -4 257585. 5545.80   2
   5   3  -3 4652.58 329.022   2
   5   3  -2 58263.0 1498.02   2
   5   3  -1 16255.5 577.356   2
   5   3   0 55072.9 1387.45   1
   5   3   0 59111.7 1422.63   2
   5   3   1 2807.59 204.161   1
   5   3   2 2215.83 172.932   3
   5   3   2 2025.35 178.984   1
   5   3   3 64.5154 26.9176   3
  -5   3  -4 21917.9 559.465  12
   5   3   4 23251.6 756.289   3
  -5   3  -4 22953.8 571.067  15
  -5   3  -5 122.075 28.9049   9
   5   3   5 81.4290 44.2681   3
  -5   3  -5 115.806 29.1177   8
  -5  -3  -5 114.824 28.7920   9
  -5   3  -5 158.812 34.9575  12
  -5   3  -5 129.142 31.6758  15
  -5   3  -6 2191.05 138.080  15
  -5  -3  -6 2205.19 134.120   9
  -5   3  -6 2362.17 141.278   9
   5   3   6 1750.79 214.317   3
  -5   3  -6 2524.60 146.013  12
   5  -3   6 1929.46 255.286   3
  -5   3  -6 2287.74 135.516   8
  -5  -3  -7 474.740 65.1645   9
  -5   3  -7 466.627 67.2505   9
  -5   3  -7 553.628 71.7170  12
  -5   3  -7 601.395 72.5983   8
  -5  -3  -8 2783.59 174.913   9
  -5   3  -8 2893.96 174.990  12
  -5   3  -8 2888.38 177.616   9
  -5   3  -8 3211.19 176.078   8
  -5   3  -9 157.630 41.6848   9
  -5  -3  -9 143.163 39.4280   9
  -5   3  -9 210.898 44.7575   8
  -5   3 -10 53.7729 21.8589   8
  -5   3 -10 46.9351 20.8511   9
  -5  -3 -10 28.7758 15.7232   9
  -5   5  10 1106.25 89.4629  10
  -5  -5  10 969.281 83.1366   5
   5   5 -10 1239.54 99.7018   8
   5   5  -9 2722.22 164.696  19
  -5   5   9 2395.40 151.905  11
  -5   5   8 615.470 77.6180  11
   5   5  -8 752.629 89.0813  19
  -5   5   7 7355.18 295.704  11
   5   5  -7 7783.94 314.420  19
  -5   5   6 1535.91 115.463  11
   5   5  -6 1334.31 133.151  17
   5   5  -5 3325.15 370.565   2
   5   5  -5 3727.24 223.687  17
  -5   5   5 4362.18 193.119  11
   5   5  -4 3747.90 213.848  17
   5   5  -4 4364.90 396.759   2
  -5   5   4 3999.88 180.480  11
   5   5  -3 29611.8 1098.36   2
   5   5  -3 26216.2 723.179  17
  -5   5   3 28220.0 674.303  10
  -5  -5   3 27476.2 720.105  18
  -5   5   3 26990.0 673.062  11
   5   5  -3 28226.6 718.552  11
  -5   5   2 1021.21 80.6767  10
   5   5  -2 912.945 84.6210  11
  -5   5   2 986.942 79.9628  11
  -5  -5   2 852.581 79.1692  14
  -5  -5   2 1047.72 89.4376  18
   5   5  -2 1067.20 160.744   2
   5   5  -2 952.635 87.8629  17
   5   5  -1 12560.6 378.165  11
  -5   5   1 12251.2 358.635  10
  -5  -5   1 12385.8 368.204  18
   5   5  -1 13663.6 580.297   2
  -5   5   1 12359.0 362.072  11
  -5  -5   1 13306.4 367.167  14
   5   5   0 25683.3 640.403  11
  -5   5   0 25744.9 628.636  11
  -5   5   0 26319.2 632.180  10
  -5  -5   0 26260.5 619.535  14
   5   5   0 27820.1 871.593   2
   5   5   1 5491.13 207.894  11
  -5  -5  -1 5371.91 197.087  14
  -5   5  -1 5392.57 205.961  11
   5   5   1 5903.42 359.322   2
  -5   5  -2 17448.6 492.713  11
   5   5   2 17187.4 470.759  11
   5   5   2 19782.8 765.543   2
   5   5   2 20620.9 771.479   1
  -5  -5  -2 18388.6 475.197  14
  -5  -5  -3 3699.26 164.336   4
  -5   5  -3 3994.17 186.596  15
   5   5   4 22426.4 952.157   1
  -5   5  -4 27798.6 699.610  15
  -5   5  -5 1781.15 119.235   8
  -5   5  -5 2007.77 138.617  12
  -5   5  -5 2139.77 148.743  15
  -5   5  -6 16019.4 507.302  12
  -5   5  -6 16825.0 483.585   8
  -5   5  -6 17492.6 528.293  15
  -5   5  -7 728.486 91.2031  15
  -5   5  -7 795.979 82.1686   8
  -5   5  -7 750.861 90.4405  12
  -5   5  -8 2365.75 161.801  12
  -5   5  -8 2445.65 145.505   8
  -5   5  -9 37.5310 18.5545   8
  -5  -5  -9 2.29071 16.5455   4
   5   7  -8 1667.36 120.418  12
  -5   7   8 1875.17 118.461  10
  -5   7   7 36.6742 19.5069  11
  -5   7   7 45.9337 27.3948  10
  -5   7   6 6682.21 262.989  10
  -5   7   6 6432.00 263.533  11
  -5   7   5 1412.84 111.824  11
  -5   7   5 1373.48 110.346  10
   5   7  -5 1268.86 119.879  17
  -5   7   4 936.695 88.9975  10
  -5   7   4 879.687 87.9506  11
   5   7  -4 906.482 99.0555  17
  -5   7   3 190.225 38.8986  10
   5   7  -3 136.905 35.4229  17
  -5   7   3 140.635 36.1203  11
   5   7  -2 7402.80 288.710  17
   5   7  -2 6960.81 291.366  11
  -5   7   2 7264.35 279.834  11
  -5  -7   2 7253.10 286.074  18
  -5   7   2 7191.03 269.531  10
   5   7  -1 15183.6 468.183  11
   5   7  -1 16001.3 464.137  17
  -5  -7   1 14563.4 444.564  18
  -5  -7   1 14332.9 435.420  14
  -5   7   1 15512.0 453.437  11
   5   7   0 4012.18 201.385  11
  -5  -7   0 3670.81 175.987  14
  -5  -7   0 3821.16 183.025  18
  -5   7   0 3877.99 187.407  11
   5   7   1 1186.53 102.972  11
  -5  -7  -1 1005.48 87.6682  18
  -5  -7  -1 1128.04 92.0305  14
   5  -7   1 981.911 88.5611  18
  -5   7  -1 1119.32 100.756  15
  -5   7  -1 1147.39 96.7200  11
  -5   7  -2 29591.3 758.637  11
   5   7   2 29353.7 751.290  11
  -5  -7  -2 29288.7 727.333  14
  -5   7  -2 29556.6 769.648  15
  -5   7  -3 10386.2 368.180  15
  -5   7  -3 9778.91 361.055  11
  -5  -7  -3 10080.6 330.951  14
   5   7   3 9264.31 332.883  11
  -5   7  -4 12.8861 16.7836  15
  -5   7  -4 9.27314 15.4897  12
  -5  -7  -4-8.35483 12.6635  14
  -5  -7  -5 2281.19 138.755  14
  -5   7  -5 2319.89 157.737  15
  -5   7  -5 2246.41 150.404  12
  -5   7  -6 8544.83 323.627  12
  -5  -7  -6 9010.63 308.860  14
  -5   7  -6 8651.73 333.995  15
  -5   7  -7 457.079 62.3616  12
  -5  -7  -7 461.798 57.2347  14
  -5   9   5 768.738 69.9687  11
   5   9  -5 828.202 78.5933  15
  -5   9   4 11028.6 341.874  11
  -5   9   3 160.164 37.3466  11
   5  -9  -3 208.177 42.0720  18
   5  -9  -2 14178.5 420.771  18
  -5   9   2 14440.5 422.717  11
  -5   9   1 121.584 30.7836  11
   5   9  -1 116.008 32.3040  17
   5  -9  -1 154.973 36.1718  18
   5   9   0 1102.71 101.718  11
   5  -9   0 1014.44 91.5071  18
  -5   9   0 1101.68 99.7548  11
   5   9   0 1213.77 100.329  17
  -5  -9   0 1093.52 96.2822  18
   5   9   1 2287.14 146.272  11
  -5   9  -1 2329.53 146.068  11
  -5  -9  -1 2195.44 136.586  18
   5   9   1 2347.11 142.120  17
  -5   9  -1 2042.99 133.328  15
  -5   9  -2 1661.63 117.988  15
  -5  -9  -2 1604.79 111.595  18
   5   9   2 1550.84 115.398  11
  -5   9  -2 1449.80 111.474  11
  -5  -9  -3-6.80115 10.8671  18
  -5   9  -3 5.09513 11.9115  15
  -5   9  -4 667.429 69.1370  15
  -5  -9  -4 633.928 63.1516  18
   6   0 -12 1762.42 135.437   9
  -6   0  11 13.5338 13.9680   5
  -6   0  10 1973.33 131.868   5
   6   0  -9 93.8806 40.0618  19
  -6   0   9 103.153 37.9044   5
   6   0  -8 36756.7 879.364  19
   6   0  -7 21.9620 17.4915  19
  -6   0   7 28.7069 38.9049   3
  -6   0   6 4899.29 317.621   3
  -6   0   5 5.89641 19.5741   3
  -6   0   4 13536.1 450.184   3
  -6   0   3 36.8700 19.0907   3
   6   0  -3 40.0861 25.3861   2
   6   0  -2 2626.53 150.845   2
  -6   0   2 2213.21 95.4954   3
   6   0  -1 3.94738 9.44188   2
   6   0   0 743.157 70.5352   2
   6   0   0 754.714 78.5362   1
   6   0   0 668.750 41.2878   3
   6   0   1 17.3388 15.3018   3
   6   0   2 461458. 9097.25   3
   6   0   3 91.6590 37.9721   3
   6   0   4 24909.1 813.768   3
   6   0   5 126.846 57.1787   3
  -6   0  -5 85.8592 19.9349   9
  -6   0  -5 132.657 29.4360   8
  -6   0  -6 10329.9 318.350   8
   6   0   6 10777.5 588.429   3
  -6   0  -6 10612.6 352.242   9
  -6   0  -7-6.32114 13.5573   8
   6   0   7-15.9902 27.9930   3
  -6   0  -7 27.8091 22.7598   9
  -6   0  -8 120.991 37.1511   9
  -6   0  -8 67.2524 24.0955   8
  -6   0  -9-4.97586 26.2350   9
  -6   0  -9 22.8686 21.3796   8
  -6   0 -10 5243.81 260.847   9
  -6   0 -10 4897.68 215.486   8
  -6   0 -11-49.2875 27.1243   9
   6  -2 -11-30.6824 25.2940   9
  -6  -2  11-16.8791 18.3769   5
  -6  -2  10 402.696 62.7408   5
  -6   2  10 291.891 48.4107  11
   6   2 -10 335.467 60.1682  19
  -6   2   9 2635.11 152.614  11
   6   2  -9 2873.74 181.660  19
   6   2  -8 391.768 65.9082  19
  -6   2   7 4545.24 349.290   3
   6   2  -7 5616.73 248.227  19
  -6  -2   6 2617.27 246.106   3
  -6   2   6 2620.50 229.305   3
  -6   2   6 2226.14 113.829   5
  -6   2   5 2146.23 186.397   3
  -6  -2   5 2113.22 194.213   3
   6   2  -5 2267.66 234.546   2
   6   2  -5 1992.84 114.315  17
  -6  -2   4 42766.7 1137.23   3
  -6   2   4 44369.6 1138.90   3
   6   2  -4 46403.7 1266.43   2
   6   2  -3 88733.0 2096.40   2
   6   2  -2 184874. 3883.03   2
   6   2  -1 28129.6 801.718   2
   6   2   0 45077.8 1131.59   2
   6  -2   0 42840.8 880.436   1
   6   2   0 41870.5 1097.17   1
   6   2   1 36301.8 868.205   3
   6   2   1 38017.6 968.451   1
   6   2   2 11799.1 396.685   3
   6   2   3 53467.5 1291.01   3
   6   2   4 515.412 88.5073   3
   6  -2   5 136.726 56.8113   3
  -6   2  -5 173.215 36.5163   9
  -6   2  -5 183.991 36.0755  12
  -6  -2  -5 162.779 33.7456   9
  -6  -2  -5 150.748 27.8933   8
  -6   2  -5 148.628 31.1539   8
   6   2   5 157.422 61.1647   3
  -6  -2  -6 12906.9 402.995   9
  -6   2  -6 13586.5 413.903   9
  -6   2  -6 13248.3 389.105   8
   6   2   6 11799.1 603.109   3
  -6   2  -6 14233.6 405.730  12
  -6  -2  -6 12988.1 373.625   8
   6  -2   6 10944.5 617.595   3
  -6  -2  -7 11297.4 386.723   9
  -6   2  -7 11635.3 396.477   9
  -6   2  -7 11260.7 364.630   8
  -6  -2  -7 11136.1 351.565   8
  -6   2  -7 11851.9 379.833  12
  -6  -2  -8 4542.84 231.297   9
  -6   2  -8 4271.90 229.163   9
  -6  -2  -8 4479.65 202.465   8
  -6   2  -8 4549.67 214.115   8
  -6   2  -9 226.199 46.9750   8
  -6  -2  -9 215.450 50.4982   9
  -6   2  -9 229.771 51.0516   9
  -6   2 -10 418.834 58.2752   8
  -6  -2 -10 415.737 66.8385   9
  -6   2 -10 412.694 66.6166   9
  -6  -4  11 377.275 50.4307   5
  -6  -4  10 2554.78 151.747   5
   6   4 -10 2892.78 175.282  19
  -6   4  10 2660.48 151.619  10
  -6   4   9 2606.68 160.546  11
   6   4  -9 2902.19 185.616  19
  -6   4   8 0.36070 13.0720  11
   6   4  -8-8.52662 27.3198  19
  -6   4   7 484.756 63.1247  11
   6   4  -7 435.905 67.8383  19
   6   4  -6 13253.7 455.998  17
  -6   4   6 13291.4 394.496  11
   6   4  -5 3568.92 195.261  17
  -6   4   5 3094.53 148.148  11
   6   4  -5 3059.32 346.494   2
  -6   4   4 671.766 62.3069  11
   6   4  -4 567.481 136.057   2
   6   4  -4 767.538 83.7597  17
  -6   4   3 11039.6 316.660  11
   6   4  -3 10351.7 354.925  17
   6   4  -2 39009.6 1188.91   2
   6   4  -1 12.5511 21.4663   2
   6   4   0 48487.3 1295.56   2
   6   4   1 6257.87 358.786   2
   6   4   1 5765.27 347.840   1
   6   4   2 6624.17 393.557   1
  -6   4  -2 5982.87 220.434  15
   6   4   3 12982.1 598.794   1
  -6   4  -3 12204.0 367.238  15
  -6   4  -4 4292.94 184.269   8
  -6   4  -4 4967.95 209.624  15
   6   4   4 4868.09 367.399   1
  -6   4  -4 4678.18 202.774  12
  -6   4  -5 3537.50 177.444  12
  -6   4  -5 3197.29 176.096  15
   6   4   5 2989.70 288.894   3
   6   4   5 3106.51 308.705   1
  -6   4  -5 3414.47 166.553   8
  -6   4  -6 11909.5 393.274  12
  -6   4  -6 11622.6 376.079   8
  -6   4  -6 11450.8 394.271  15
  -6   4  -7 1746.76 126.001   8
  -6   4  -7 1985.74 142.392  12
  -6   4  -8 6715.25 287.191  12
  -6   4  -8 6701.75 271.504   8
  -6   4  -9 1301.29 105.527   8
  -6  -4 -10 3.85361 13.4917   4
  -6   4 -10-11.9136 15.2844   8
  -6   6   9 151.237 35.7374  11
  -6   6   9 176.534 37.3647  10
   6   6  -9 158.028 34.6273  19
  -6  -6   9 171.365 33.0230   5
  -6   6   8 4802.51 228.290  11
  -6   6   8 5044.95 223.716  10
   6   6  -8 4774.81 220.916  19
  -6   6   7 767.733 86.7963  11
  -6   6   7 781.025 85.1825  10
   6   6  -7 687.962 80.9846  19
   6   6  -6 11913.4 454.901  17
  -6   6   6 12496.6 409.612  11
  -6   6   6 12883.8 404.547  10
   6   6  -6 12340.4 414.583  19
  -6   6   5 5616.97 243.495  11
   6   6  -5 5834.17 288.403  17
  -6   6   5 5950.70 244.607  10
  -6   6   4 1628.45 116.111  10
  -6   6   4 1475.28 111.483  11
   6   6  -4 1684.44 142.539  17
  -6   6   3 123.014 32.6558  11
  -6   6   3 126.948 29.4558  10
   6   6  -3 210.886 47.9729  17
   6   6  -2 1140.03 103.228  11
   6   6  -2 1238.33 103.934  17
  -6   6   2 1126.39 90.6815  10
   6   6  -2 916.216 165.190   2
  -6   6   2 1176.75 97.0913  11
  -6  -6   2 1390.39 110.327  18
   6   6  -1 3606.71 185.245  11
  -6   6   1 3678.14 173.567  11
  -6   6   1 3300.05 163.205  10
  -6  -6   1 3456.88 165.536  14
  -6  -6   1 3568.83 173.868  18
   6   6  -1 2950.53 281.559   2
   6   6   0 28124.3 713.479  11
  -6   6   0 27819.0 688.131  11
  -6  -6   0 28020.5 689.115  18
  -6  -6   0 28703.5 681.653  14
   6   6   1 7813.76 282.977  11
  -6   6  -1 7698.36 272.552  11
  -6  -6  -1 7810.98 263.851  14
  -6   6  -1 7795.05 288.779  15
   6   6   2 19218.7 535.617  11
  -6  -6  -2 19822.0 523.765  14
  -6   6  -2 20545.6 563.284  15
  -6   6  -2 20445.9 555.872  11
  -6   6  -3 3871.82 200.805  15
  -6  -6  -3 3762.65 180.334  14
  -6   6  -4 14264.6 455.238  12
  -6  -6  -4 13547.2 412.718   4
  -6  -6  -4 15336.3 438.951  14
  -6   6  -4 14817.5 467.817  15
  -6   6  -5 1629.51 128.283  12
  -6   6  -5 1494.18 125.782  15
  -6  -6  -5 1341.31 103.332   4
  -6  -6  -5 1576.02 116.796  14
  -6   6  -6 12180.7 412.692  12
  -6   6  -6 11812.4 420.755  15
  -6  -6  -6 12280.3 387.473   4
  -6   6  -7 2313.00 154.822  12
  -6  -6  -7 2494.19 148.124   4
  -6  -6  -7 2650.55 155.807  14
  -6  -6  -8 187.761 36.7454   4
  -6   6  -8 194.029 41.3989  12
  -6  -6  -8 174.975 38.5389  14
  -6   8   7 291.678 43.0740  10
  -6   8   7 303.336 44.4730  11
  -6   8   6 1548.44 105.697  10
  -6   8   6 1473.87 106.250  11
   6   8  -6 1446.84 109.740  15
   6   8  -5 1070.92 98.7939  17
  -6   8   5 1275.13 98.3877  10
  -6   8   5 1160.33 94.6333  11
  -6   8   4 13121.8 391.939  10
  -6   8   4 12746.0 393.410  11
  -6   8   3 2597.07 153.420  11
   6   8  -3 2746.45 165.897  17
   6   8  -2 17470.5 518.202  17
  -6   8   2 17465.1 509.020  11
   6   8  -1 3888.40 206.957  11
  -6   8   1 4044.57 199.510  11
  -6  -8   1 3684.25 191.687  18
   6  -8  -1 3878.65 193.682  18
   6   8  -1 3698.21 193.536  17
  -6   8   0 20919.3 572.857  11
   6   8   0 20883.3 589.936  11
   6   8   0 21608.1 578.997  17
   6  -8   0 18750.0 546.982  18
  -6  -8   0 20227.0 561.787  18
  -6  -8   0 20157.5 556.547  14
  -6   8   0 18758.3 557.915  15
   6   8   1 8340.12 318.884  11
  -6   8  -1 8340.55 312.526  11
  -6  -8  -1 8231.01 295.454  14
  -6  -8  -1 8099.45 298.513  18
  -6   8  -1 8046.12 312.582  15
   6   8   2 2428.30 153.540  11
  -6  -8  -2 2520.88 147.380  18
  -6   8  -2 2384.08 152.902  11
  -6   8  -2 2464.37 157.382  15
  -6  -8  -2 2370.17 141.696  14
  -6  -8  -3 4873.85 214.513  18
  -6   8  -3 5377.24 242.882  15
  -6  -8  -3 5148.00 216.365  14
  -6   8  -4 15.3814 16.8675  12
  -6   8  -4-0.03656 14.1471  15
  -6  -8  -4 14.6196 15.8544  14
  -6  -8  -4 24.3682 18.4527  18
  -6   8  -5 2387.53 145.242  15
  -6  -8  -5 2048.37 121.331  18
  -6   8  -5 2114.80 131.772  12
  -6  -8  -5 2160.24 121.994  14
  -6   8  -6 3313.32 161.391  12
  -6  -8  -6 3548.53 154.059  14
  -7  -1  11-2.94288 14.8395   5
   7   1 -10 51.0847 27.1913  19
  -7  -1  10 43.2904 26.0528   5
  -7  -1   9 783.810 84.1939   5
   7   1  -9 742.156 87.4314  19
  -7   1   9 666.162 74.5544   5
   7   1  -8 8230.09 316.853  19
  -7   1   8 8182.08 288.362   5
  -7   1   7 1094.84 84.9065   5
   7   1  -7 1141.68 98.7662  19
  -7   1   6 5421.24 196.841   5
  -7   1   6 5370.07 319.174   3
  -7   1   5 1108.46 120.811   3
   7   1  -5 935.186 139.438   2
  -7  -1   5 975.618 120.642   3
   7   1  -4 5909.78 325.824   2
  -7   1   4 5190.55 247.688   3
  -7  -1   4 5082.13 252.438   3
  -7   1   3 81203.4 1739.68   3
  -7  -1   3 77710.8 1701.55   3
  -7  -1   2 55.8216 12.4685   3
   7  -1  -2 44.6069 24.5291   2
   7   1  -2 71.4400 31.7292   2
   7  -1  -1 3984.94 170.727   2
   7   1  -1 4331.64 220.053   2
   7   1   0 24980.8 690.058   2
   7  -1   0 22094.9 598.683   1
   7  -1   0 21900.3 509.124   2
   7   1   0 24181.8 687.940   1
   7   1   1 32785.7 750.784   3
   7   1   2 25635.0 677.402   3
   7  -1   3 626.397 97.0523   3
   7   1   3 687.483 92.6606   3
   7   1   4 108201. 2482.40   3
   7  -1   4 109995. 2555.56   3
  -7  -1  -5 3313.00 168.031   9
  -7   1  -5 3867.86 180.326   9
  -7  -1  -5 3437.59 148.452   8
   7   1   5 3818.22 298.524   3
   7  -1   5 3906.73 315.455   3
  -7   1  -5 3547.70 155.021   8
   7  -1   6 699.673 144.632   3
  -7  -1  -6 816.314 84.1926   9
  -7   1  -6 792.792 85.2082   9
  -7  -1  -6 757.196 69.8728   8
  -7   1  -6 731.909 70.0645   8
   7   1   6 755.843 147.251   3
  -7  -1  -7 9863.27 361.709   9
  -7   1  -7 10286.7 371.584   9
  -7   1  -7 9965.98 330.177   8
  -7  -1  -7 10120.4 329.219   8
  -7  -1  -8 2933.87 186.530   9
  -7   1  -8 2930.41 187.979   9
  -7   1  -8 2793.09 161.028   8
  -7  -1  -8 2989.21 162.196   8
  -7   1  -9 28.2319 23.5892   8
  -7  -1  -9 4.80801 29.1082   9
  -7  -1  -9 17.7651 15.9541   8
  -7   1  -9-16.5626 29.6021   9
  -7   1 -10 2791.96 183.727   9
  -7  -1 -10 2893.78 187.016   9
  -7   1 -10 2874.76 156.880   8
  -7  -1 -10 2586.72 142.751   8
   7   3 -11-2.48303 16.5135   9
   7   3 -11 40.8559 24.4697   8
  -7  -3  11 36.9370 19.7113   5
   7   3 -10 1692.41 139.832  19
  -7   3  10 1483.24 109.910  11
  -7  -3  10 1883.80 134.383   5
  -7   3   9 43.2155 25.0316  11
   7   3  -9-10.8830 22.2857  19
   7   3  -8 1821.65 149.685  19
  -7   3   8 1850.39 127.434  11
  -7   3   7 47.7278 15.4026  11
  -7   3   6 34372.2 804.902  11
   7   3  -6 35099.4 861.109  17
   7   3  -5 7254.75 498.503   2
   7   3  -5 6623.30 251.290  17
  -7   3   4 78.6752 18.9855  11
   7   3  -4 126.287 29.7173  17
   7   3  -3 10898.0 557.086   2
   7   3  -2 120833. 2780.42   2
   7   3  -1 24593.9 802.637   2
   7   3   0 29683.9 875.815   2
   7   3   0 26515.1 837.587   1
   7   3   1 2527.41 212.699   2
   7   3   1 2305.55 201.103   1
   7   3   2 20586.9 721.581   1
   7   3   3 2495.14 199.127   3
  -7   3  -3 2293.87 122.515  15
  -7   3  -4 156.065 30.8200  12
  -7   3  -4 216.138 37.4262  15
  -7  -3  -4 112.307 24.0741   8
  -7   3  -4 157.545 29.5357   8
   7   3   4 169.001 55.2141   3
  -7   3  -5 1952.79 122.560  12
   7   3   5 1654.53 193.073   3
  -7   3  -5 2024.51 121.188   8
  -7  -3  -5 1824.61 119.528   9
  -7   3  -5 2167.41 132.384  15
  -7   3  -5 2000.58 129.896   9
   7  -3   5 2011.25 248.939   3
  -7   3  -6 2251.81 145.852   9
  -7  -3  -6 2143.18 139.372   9
   7   3   6 1744.40 220.901   3
  -7   3  -6 2306.88 143.104  12
  -7   3  -6 2421.55 140.262   8
   7  -3   6 1738.06 252.784   3
  -7   3  -7 514.680 71.2325  12
  -7  -3  -7 378.283 59.7538   9
  -7   3  -7 409.383 63.6543   9
  -7   3  -7 527.529 67.0193   8
  -7   3  -8 6674.46 266.375   8
  -7  -3  -8 6060.66 278.271   9
  -7   3  -8 5987.24 276.369   9
  -7   3  -9 256.593 47.7501   8
  -7   3  -9 216.038 47.8711   9
  -7  -3  -9 215.100 47.0826   9
  -7  -3 -10 1613.17 114.498   4
  -7   3 -10 1611.78 111.425   8
  -7   5  10 902.726 78.1015  10
  -7  -5  10 807.643 73.6299   5
   7   5 -10 950.292 86.9449  19
  -7   5   9 36.0834 22.7636  11
  -7   5   9 10.4431 16.7171  10
  -7  -5   9 48.4334 21.9361   5
   7   5  -9 69.6000 29.4431  19
  -7   5   8 1258.66 111.800  11
   7   5  -8 1133.25 111.451  19
  -7   5   8 1153.99 102.254  10
  -7   5   7 2692.96 162.986  11
   7   5  -7 2930.83 181.881  19
  -7   5   6 28893.9 701.918  11
   7   5  -6 23722.6 760.244  17
  -7   5   5 39.4466 23.9880  11
  -7   5   5 6.23229 14.1119  10
   7   5  -5 43.9129 56.9399   2
   7   5  -5-5.94492 28.0626  17
   7   5  -4 5724.06 279.430  17
  -7   5   4 6351.04 242.830  11
  -7   5   4 7147.44 252.619  10
   7   5  -4 6276.23 505.628   2
  -7   5   3 12240.1 370.293  11
  -7   5   3 12251.8 364.877  10
   7   5  -3 12827.8 695.384   2
   7   5  -3 11681.3 403.332  17
  -7  -5   2 8760.01 308.627  18
   7   5  -2 8305.77 309.213  11
   7   5  -2 8642.99 503.791   2
  -7   5   2 8317.61 288.917  11
   7   5  -2 9698.51 322.270  17
  -7   5   2 8210.58 280.042  10
  -7  -5   2 8861.69 304.899  14
   7   5  -1 49.3928 19.3825  11
  -7  -5   1 86.2447 23.3317  18
  -7   5   1 63.1865 21.8690  11
  -7   5   1 47.0346 17.4238  10
  -7  -5   1 68.7216 22.1274  14
   7   5   0 10198.9 329.740  11
  -7   5   0 10114.9 313.122  11
   7   5   0 10449.8 503.417   2
  -7  -5   0 10206.1 315.898  18
  -7   5   0 9949.69 323.520  15
  -7  -5   0 10378.2 310.667  14
   7   5   1 2529.70 240.927   2
   7   5   1 2395.89 133.018  11
  -7   5  -1 2305.81 128.343  11
  -7  -5  -1 2546.72 126.013  14
  -7  -5  -1 2072.68 109.974   4
  -7   5  -1 2607.61 141.778  15
  -7  -5  -2 7775.29 257.798   4
   7   5   2 8253.22 490.124   1
   7   5   2 8002.43 480.276   2
  -7   5  -2 8805.03 300.383  15
  -7  -5  -2 8304.27 271.290  14
  -7   5  -3 3946.65 187.379  12
  -7  -5  -3 3787.15 172.895  14
   7   5   3 3675.35 347.107   2
  -7  -5  -3 3515.84 163.410   4
   7   5   3 3454.95 333.620   1
  -7   5  -3 3901.09 191.541  15
  -7   5  -4 10977.8 372.554  15
  -7  -5  -4 10934.9 343.880   4
  -7   5  -4 11047.8 365.180  12
  -7  -5  -5 11922.3 379.234   4
  -7   5  -5 11652.8 394.687  12
  -7   5  -5 11486.2 398.528  15
  -7   5  -6 1066.67 106.426  12
  -7   5  -6 1167.29 97.4107   8
  -7  -5  -6 1315.93 109.591   4
  -7   5  -6 1256.04 116.546  15
  -7   5  -7 11041.2 391.171  12
  -7   5  -7 10538.3 356.708   8
  -7  -5  -8 2423.95 147.329   4
  -7   5  -8 1964.48 125.594   8
  -7  -5  -9 1956.94 121.932   4
  -7  -5  -9 1902.79 121.494  14
  -7   5  -9 1744.55 108.461   8
  -7   7   8 3294.33 158.570  10
  -7   7   8 2997.02 158.741  11
  -7   7   7 173.212 38.1496  11
  -7   7   7 227.901 44.1506  10
  -7   7   6 557.949 68.2653  11
   7   7  -6 499.537 73.3507  17
  -7   7   6 470.526 62.3856  10
  -7   7   5 438.335 63.2070  11
   7   7  -5 422.237 67.5808  17
  -7   7   5 493.294 65.0265  10
  -7   7   4 3721.73 182.921  10
  -7   7   4 3372.97 179.791  11
   7   7  -4 3451.58 200.165  17
  -7   7   3 9100.68 325.370  11
   7   7  -3 9000.64 341.445  17
  -7   7   3 8665.05 311.716  10
  -7   7   2 12685.4 404.938  11
  -7  -7   2 12419.5 406.042  18
   7   7  -2 12159.6 406.644  17
   7   7  -1 6680.64 283.986  11
  -7   7   1 6845.59 268.971  11
   7   7  -1 6912.66 274.039  17
  -7  -7   1 6327.97 256.536  14
  -7  -7   1 6629.91 267.047  18
   7   7   0 26195.1 703.273  11
  -7   7   0 26173.2 675.248  11
  -7  -7   0 25907.7 672.148  18
  -7   7   0 24653.7 680.778  15
  -7  -7   0 26571.8 664.178  14
   7   7   1 606.100 76.3385  11
  -7   7  -1 686.677 76.3301  11
  -7  -7  -1 793.874 78.2773  18
  -7  -7  -1 682.148 72.3977  14
  -7   7  -1 732.616 83.4935  15
  -7   7  -2 4542.75 220.191  11
  -7  -7  -2 4940.20 211.235  14
  -7   7  -2 4814.71 232.529  15
  -7  -7  -2 4872.32 211.083  18
  -7   7  -3 6127.85 260.525  12
  -7  -7  -3 6328.39 250.819  18
  -7   7  -3 6813.42 288.079  15
  -7  -7  -3 6815.30 256.323  14
  -7   7  -4 16537.6 503.851  12
  -7   7  -4 17339.0 525.663  15
  -7  -7  -4 16226.7 473.800  18
  -7   7  -5 2631.76 160.291  12
  -7   7  -5 2560.66 162.744  15
  -7  -7  -5 2649.20 147.721  14
  -7   7  -6 1852.63 128.080  12
  -7   7  -6 1961.92 138.229  15
  -7  -7  -6 1959.62 122.530  14
  -7   7  -7 123.730 33.1897  12
  -7  -7  -7 89.1957 26.2405  14
  -7   9   5 404.999 48.8519  11
   7   9  -4 2495.92 141.334  17
  -7   9   4 3198.52 150.614  11
   7   9  -3 31.2948 17.7281  17
  -7   9   3 17.6201 16.1507  11
   7  -9  -3 41.5798 21.1052  18
  -7   9   2 10600.2 339.445  11
   7   9  -2 9705.49 337.507  17
   7  -9  -2 10056.5 332.231  18
  -7   9   1 4781.86 213.634  11
   7   9  -1 4646.14 212.347  17
  -7   9   0 15276.8 455.725  11
  -7  -9   0 14940.8 441.326  18
   7   9   0 15216.2 451.033  17
  -7   9  -1 3605.77 183.252  11
  -7  -9  -1 4121.34 187.626  18
   7   9   1 4006.48 187.767  17
  -7   9  -1 3420.28 171.722  15
  -7  -9  -2 680.292 69.9337  18
  -7   9  -2 743.780 74.6603  15
   7   9   2 928.998 83.0441  17
  -7   9  -3 213.906 38.0723  15
  -7  -9  -3 229.498 38.0892  18
  -7   9  -4 239.538 39.4859  15
  -8   0  11 1.82649 14.5034   5
  -8   0  10 1541.74 116.606   5
   8   0  -9 144.825 39.2944  19
  -8   0   9 132.551 41.4060   5
  -8   0   8 40930.5 932.082   5
   8   0  -8 37395.5 921.383  19
  -8   0   7 23.6184 20.8896   5
   8   0  -7 63.9958 25.6238  19
  -8   0   6 385.847 47.0102   5
  -8   0   5-6.33259 11.3337   3
   8   0  -4 27734.0 808.484   2
  -8   0   4 23038.5 642.435   3
  -8   0   3 16.5850 12.4455   3
   8   0  -3 8.96756 17.1876   2
   8   0  -2 546.904 74.5990   2
   8   0  -1 6.10414 17.4405   2
   8   0   0 34.6101 20.5920   1
   8   0   0 62.1540 12.7762   3
   8   0   0 40.1653 16.9208   2
   8   0   1 33.8591 15.3800   3
   8   0   2 742.734 87.2668   3
   8   0   3-3.92656 17.6860   3
   8   0   4 427076. 8712.44   3
   8   0   5-6.82039 21.0272   3
  -8   0  -5 19.1305 15.4476   8
  -8   0  -5 10.5769 16.6202   9
  -8   0  -6 1270.52 110.473   9
  -8   0  -6 1292.16 93.3199   8
   8   0   6 1090.07 185.400   3
  -8   0  -7 24.0376 21.3296   9
  -8   0  -7-5.06689 24.6564   8
  -8   0  -8 7590.20 331.365   9
  -8   0  -8 8115.24 294.368   8
  -8   0  -9 99.4366 41.0526   9
  -8   0  -9 113.610 35.9688   8
  -8   0 -10 779.548 76.1634   8
  -8   0 -10 700.491 90.8692   9
  -8  -2  11 102.898 31.8392   5
   8   2 -11 55.4670 24.5934   8
  -8   2  10 532.308 64.7028  11
  -8  -2  10 681.669 80.1281   5
   8   2 -10 589.875 80.7130  19
   8   2  -9 213.821 48.4758  19
  -8  -2   9 288.377 54.3989   5
   8   2  -8 530.190 78.9391  19
  -8   2   8 459.135 57.1722   5
  -8   2   7 9073.78 294.125   5
  -8   2   6 4624.03 181.820   5
  -8   2   6 4579.92 316.767   3
   8   2  -6 4715.19 202.594  17
   8   2  -5 25.2443 31.9973   2
   8   2  -5 17.3461 10.4674  17
  -8   2   5 14.7612 21.5768   3
   8   2  -4 28870.6 960.887   2
   8   2  -3 2484.31 222.579   2
   8   2  -2 157460. 3415.83   2
   8   2  -1 10513.8 444.061   2
   8   2   0 3299.60 234.065   2
   8   2   0 3169.57 227.485   1
   8   2   1 5874.16 315.536   1
   8   2   1 6701.38 361.895   2
   8   2   2 1310.67 144.434   1
   8   2   2 1179.13 107.638   3
   8   2   3 4873.55 259.397   3
  -8   2  -4 12337.1 371.500   9
  -8   2  -4 12335.6 346.477  12
  -8  -2  -4 10896.5 350.852   9
   8  -2   4 12426.2 572.250   3
  -8  -2  -4 11753.1 325.555   8
  -8   2  -4 11753.4 337.552   8
   8   2   4 10892.1 474.646   3
  -8   2  -5 446.557 54.9922  12
   8  -2   5 439.681 108.789   3
  -8   2  -5 427.478 60.7242   9
  -8  -2  -5 369.166 51.3658   9
  -8  -2  -5 480.410 51.6208   8
  -8   2  -5 524.389 59.8409   8
   8   2   5 438.074 97.2531   3
   8  -2   6 68.1993 51.2154   3
  -8  -2  -6 108.186 34.4894   9
  -8   2  -6 109.001 33.0988   9
   8   2   6 116.074 56.3297   3
  -8  -2  -6 134.084 30.5342   8
  -8   2  -6 169.052 37.7131   8
  -8  -2  -7 1195.34 111.396   9
  -8   2  -7 1208.42 113.426   9
  -8  -2  -7 1467.13 107.498   8
  -8   2  -7 1483.03 110.434   8
  -8   2  -8 1276.14 123.356   9
  -8  -2  -8 1342.16 124.439   9
  -8   2  -8 1351.30 110.437   8
  -8  -2  -8 1254.68 103.737   8
  -8  -2  -9 57.6127 29.5432   9
  -8   2  -9 54.2800 23.1033   9
  -8   2  -9 107.046 33.9464   8
  -8   2 -10 3224.61 163.784   8
  -8  -2 -10 3074.51 163.332   4
  -8   2 -10 2815.83 178.318   9
  -8   4  10 160.129 35.1185  11
   8   4 -10 155.293 42.6163  19
  -8  -4  10 151.217 36.5993   5
  -8   4   9 181.489 41.5782  11
  -8   4   9 159.682 38.8192  10
  -8  -4   9 130.688 37.4410   5
   8   4  -9 117.793 38.0669  19
  -8   4   8 1232.52 105.540  11
   8   4  -8 1169.26 119.813  19
  -8   4   7 7346.79 279.273  11
  -8   4   6 13480.6 394.742  11
   8   4  -6 13783.7 465.924  17
   8   4  -5 2875.32 177.261  17
  -8   4   5 2764.12 140.841  11
  -8   4   4 2868.92 138.671  11
  -8   4   4 2955.48 147.966  10
   8   4  -4 3157.82 180.062  17
  -8   4   3 17549.5 462.375  11
  -8   4   3 18658.2 474.379  10
   8   4  -3 17164.9 809.668   2
   8   4  -3 17024.0 505.569  17
  -8   4   2 66320.7 1432.35  11
  -8   4   2 70432.3 1438.76  10
   8   4  -2 73224.0 1863.26   2
   8   4  -2 61558.3 1460.95  17
  -8  -4   2 72165.5 1468.02  18
  -8  -4   2 65756.3 1471.54  14
  -8   4   1 11864.3 349.223  10
  -8  -4   1 12834.8 365.417  14
   8   4   0 8299.95 426.097   2
  -8  -4   0 7847.45 252.163  14
  -8  -4  -1 3386.92 143.911   4
   8   4   1 3771.60 293.097   1
   8   4   1 3855.89 286.479   2
  -8   4  -1 3492.10 158.689  15
  -8  -4  -1 3555.76 150.253  14
  -8   4  -2 46626.0 1044.37  12
  -8  -4  -2 45905.6 1031.77   4
   8   4   2 48335.7 1410.56   1
  -8   4  -2 47484.2 1062.24  15
  -8  -4  -2 46853.4 1035.16  14
  -8   4  -3 8248.41 282.267  12
  -8  -4  -3 8420.84 273.346   4
  -8   4  -3 7988.79 284.066  15
   8   4   3 8292.05 500.264   1
  -8   4  -4 531.471 63.8324  12
  -8   4  -4 611.565 69.3244  15
   8   4   4 617.164 137.738   1
  -8   4  -4 550.913 60.7748   8
  -8   4  -5 409.010 58.1142  12
  -8   4  -5 432.107 57.5103   8
  -8   4  -5 347.467 54.9747  15
   8   4   5 414.192 119.730   1
  -8   4  -6 9324.40 323.190   8
  -8   4  -6 9134.45 335.964  12
  -8   4  -7 1261.91 105.781   8
  -8   4  -7 1348.16 116.606  12
  -8  -4  -8 108.446 38.2369   4
  -8   4  -8 108.922 32.0879   8
  -8  -4  -9 68.9411 22.4502   4
  -8   4  -9 40.0098 21.8918   8
  -8   6   9 3625.60 178.229  11
  -8   6   9 3745.51 170.415  10
   8   6  -9 3762.80 175.926  19
   8   6  -8 7694.65 298.836  19
  -8   6   8 8265.94 310.775  11
  -8   6   8 8290.00 296.705  10
  -8   6   7 501.622 70.8531  11
   8   6  -7 469.266 69.5187  19
  -8   6   7 566.206 70.8787  10
   8   6  -6 2518.01 186.618  17
  -8   6   6 2309.03 150.033  11
  -8   6   6 2451.99 150.491  10
  -8   6   5 79.0798 32.4369  11
   8   6  -5 121.899 47.7510  17
  -8   6   5 60.3654 24.9802  10
  -8   6   4 12441.2 386.820  10
  -8   6   4 11979.3 394.008  11
   8   6  -4 12878.8 452.742  17
  -8   6   3 6593.94 263.644  11
  -8   6   3 6532.92 250.756  10
   8   6  -3 6883.41 288.384  17
  -8   6   2 4506.38 207.325  11
  -8   6   2 4314.95 192.917  10
  -8  -6   2 4326.71 209.794  18
   8   6  -2 4345.53 210.147  17
   8   6  -1 12644.0 419.375  11
  -8   6   1 12986.8 397.345  11
  -8  -6   1 13209.2 393.042  14
  -8  -6   1 12975.0 405.641  18
   8   6   0 13443.7 425.672  11
  -8   6   0 13136.2 396.813  11
  -8  -6   0 13792.2 407.663  18
  -8   6   0 13171.6 415.351  15
  -8  -6   0 13663.4 396.163  14
   8   6   1 238.570 43.7166  11
  -8   6  -1 232.153 41.5156  11
  -8  -6  -1 255.825 44.6277  18
  -8  -6  -1 287.403 43.6518  14
  -8   6  -1 217.989 45.9701  15
   8   6   1 81.8929 45.3432   2
  -8  -6  -2 5398.02 215.376  14
  -8   6  -2 5054.18 223.887  12
  -8  -6  -2 5187.53 215.799  18
  -8   6  -2 5544.29 243.955  15
  -8   6  -3 1974.09 136.224  12
  -8  -6  -3 1854.22 116.128   4
  -8  -6  -3 2208.13 130.221  14
  -8   6  -3 2081.91 145.849  15
  -8   6  -4 36704.8 906.112  12
  -8  -6  -4 35211.4 857.064   4
  -8   6  -4 37030.0 919.099  15
  -8  -6  -4 37239.0 877.505  14
  -8   6  -5 6421.41 274.383  12
  -8  -6  -5 6451.58 249.229   4
  -8   6  -5 6166.09 276.615  15
  -8  -6  -5 6365.62 255.966  14
  -8   6  -6 4946.36 237.421  12
  -8  -6  -6 5292.12 224.290   4
  -8  -6  -6 5456.32 230.305  14
  -8   6  -7 2756.95 162.625  12
  -8  -6  -7 2802.53 151.681   4
  -8  -6  -7 2969.51 158.555  14
  -8  -6  -8 3201.01 153.727   4
  -8  -6  -8 3249.42 157.469  14
  -8   8   6 104.122 28.4944  10
   8   8  -6 62.4982 22.3842  17
  -8   8   6 131.399 30.6690  11
   8   8  -6 71.7210 22.3288  15
  -8   8   5 261.373 43.0665  11
  -8   8   5 224.427 39.8521  10
   8   8  -5 203.684 42.6975  17
  -8   8   4 15492.4 450.451  11
   8   8  -4 15093.3 470.822  17
  -8   8   3 219.399 45.2524  11
   8   8  -3 163.382 40.9397  17
  -8   8   2 4762.64 219.465  11
   8   8  -2 4570.38 219.923  17
  -8   8   1 1270.47 107.467  11
   8   8  -1 1335.10 109.693  17
  -8   8   0 11796.1 388.885  11
  -8  -8   0 11338.5 381.570  18
   8   8   0 12274.0 397.350  17
   8   8   1 41.2667 16.3663  11
  -8   8  -1 82.6523 29.4141  11
  -8  -8  -1 20.5032 16.3534  18
  -8   8  -1 19.0277 17.5970  15
  -8  -8  -1 27.1699 22.9862  14
  -8   8  -2 706.179 81.3445  15
  -8  -8  -2 571.382 66.7534  18
  -8  -8  -2 692.932 72.9035  14
  -8  -8  -3 1.08841 19.1166  18
  -8   8  -3 45.4873 25.5689  15
  -8  -8  -3 37.9821 20.6631  14
  -8   8  -4 2090.58 127.804  12
  -8  -8  -4 2494.83 134.368  14
  -8  -8  -4 2044.88 122.920  18
  -8   8  -4 2420.84 147.305  15
  -8   8  -5-9.16152 10.1548  12
  -8  -8  -5 13.6717 13.8095  14
  -9   1  11 463.675 54.9979  11
  -9  -1  11 709.586 76.6877   5
  -9  -1  10 267.446 48.4359   5
  -9   1  10 181.038 36.9263   5
   9   1 -10 259.087 49.0188  19
   9   1  -9 3610.86 199.602  19
  -9   1   9 3868.50 189.091   5
  -9  -1   9 3839.75 196.145   5
   9   1  -8 24320.7 665.816  19
  -9   1   8 24000.0 625.992   5
  -9  -1   8 24027.3 640.413   5
  -9   1   7 6090.64 228.584   5
  -9  -1   7 5771.41 230.731   5
  -9  -1   6 5793.70 218.173   5
  -9   1   6 6092.36 217.065   5
   9   1  -5 317.022 84.4866   2
  -9   1   5 246.608 35.5306   5
  -9  -1   5 261.238 38.7182   5
   9   1  -5 266.124 40.2272  17
   9   1  -4 3521.86 262.151   2
   9   1  -3 12478.0 500.514   2
   9  -1  -2 18344.6 566.894   2
   9   1  -2 18860.0 605.870   2
   9  -1  -1 55908.8 1251.00   2
   9   1  -1 56114.2 1353.87   2
   9  -1   0 28280.3 666.803   2
   9   1   0 31539.7 887.111   1
   9  -1   0 26523.7 780.541   1
   9   1   0 29646.5 834.722   2
   9   1   1 3278.04 243.695   2
   9  -1   1 2856.56 144.861   2
   9   1   1 3296.69 220.179   1
   9   1   2 594.615 75.7842   3
   9  -1   3 5244.04 317.271   3
   9   1   3 4754.81 266.147   3
  -9  -1  -4 50267.3 1099.63   8
  -9  -1  -4 50564.0 1155.80   9
  -9   1  -4 52254.0 1167.69   9
   9   1   4 51602.0 1372.57   3
   9  -1   4 55045.1 1478.72   3
  -9   1  -4 50576.1 1107.41   8
   9  -1   5 41.0548 55.7299   3
  -9  -1  -5 23.2047 19.8257   9
  -9   1  -5 14.3020 17.4172   9
   9   1   5 49.9592 41.6135   3
  -9  -1  -5 41.8557 16.3072   8
  -9   1  -5 38.3999 18.9503   8
  -9   1  -6 1999.41 122.159   8
  -9  -1  -6 1937.10 142.074   9
  -9   1  -6 1991.36 144.720   9
   9   1   6 1554.66 219.032   3
   9  -1   6 1472.12 227.792   3
  -9  -1  -6 2011.37 119.693   8
  -9  -1  -7 31.6740 22.8070   9
  -9   1  -7 1.63512 36.7924   9
  -9  -1  -7 64.0877 24.6329   8
  -9   1  -7 53.3719 18.2922   8
  -9   1  -8 7630.51 287.873   8
  -9  -1  -8 7734.85 333.663   9
  -9   1  -8 7986.82 341.029   9
  -9  -1  -8 7931.62 293.134   8
  -9   1  -9 65.6207 32.3708   8
  -9  -1  -9 66.3896 26.0424   4
  -9  -1  -9 25.3172 24.9597   9
  -9   1  -9 72.3619 28.5647   9
  -9  -1  -9 51.0349 24.7120   8
  -9   1 -10 51.6991 22.4619   8
  -9  -1 -10 43.0860 19.4018   8
  -9  -3  11 579.234 66.3505   5
   9   3 -11 406.454 60.4008   8
  -9   3  10 154.609 33.8487  11
   9   3 -10 121.878 41.3042  19
  -9  -3  10 103.760 34.5109   5
  -9   3   9 2349.60 147.868  11
   9   3  -9 2081.08 166.241  19
  -9  -3   9 1934.82 139.776   5
   9   3  -8 168.759 45.5642  19
  -9   3   8 259.922 49.3116  11
  -9  -3   8 287.531 51.9446   5
  -9   3   7 983.781 86.1564  11
  -9   3   6 162.855 33.8918  11
   9   3  -6 107.393 34.9225  17
  -9   3   5 10756.8 314.117  11
   9   3  -5 11744.7 688.329   2
   9   3  -5 11397.4 361.621  17
  -9   3   4 6946.83 226.478  11
  -9   3   4 6962.17 238.765  10
   9   3  -4 7895.21 272.939  17
   9   3  -4 8159.81 527.143   2
   9   3  -3 90.4013 53.7368   2
   9   3  -2 120596. 2845.87   2
   9   3  -1 17516.9 673.561   2
   9   3   0 19313.1 696.245   1
   9   3   0 19697.9 705.434   2
   9   3   1 4810.89 324.408   2
   9   3   1 4123.17 297.834   1
   9   3   2 63061.6 1641.68   1
  -9  -3  -2 58908.4 1284.81   4
  -9   3  -2 60559.8 1290.27  15
  -9   3  -3 512.056 55.6085  12
  -9  -3  -3 669.173 64.7343   4
  -9   3  -3 494.343 53.8425   8
  -9   3  -3 524.295 58.1052  15
  -9  -3  -3 508.581 53.9940   8
   9   3   3 516.636 115.218   1
   9   3   3 517.624 92.9145   3
  -9   3  -4 179.847 37.2047  12
  -9   3  -4 136.257 34.5736   9
  -9  -3  -4 156.847 30.5585   8
  -9   3  -4 173.600 32.9730   8
  -9   3  -4 184.672 38.9036  15
   9   3   4 209.420 81.0243   1
   9   3   4 111.912 48.3485   3
  -9   3  -5 270.526 43.8007  12
  -9  -3  -5 232.559 39.0207   8
   9  -3   5 190.846 83.6272   3
   9   3   5 226.502 84.7602   1
  -9   3  -5 291.022 51.4093   9
  -9   3  -5 235.552 40.6154   8
  -9  -3  -5 208.417 41.1772   9
  -9  -3  -6 9393.58 362.620   9
  -9   3  -6 11365.8 367.023  12
  -9   3  -6 10253.6 379.255   9
  -9  -3  -6 10326.8 337.140   8
  -9   3  -6 11441.1 362.359   8
  -9  -3  -7 1636.48 134.955   9
  -9   3  -7 1847.46 143.938   9
  -9   3  -7 2054.03 134.684   8
  -9   3  -8-17.9315 25.4972   9
  -9   3  -8 34.2436 23.3738   8
  -9  -3  -9 230.055 47.0910   4
  -9   3  -9 234.090 44.2609   8
  -9   3 -10 1251.04 91.6775   8
  -9  -5  10 358.456 46.7122   5
   9   5 -10 327.628 50.2969  19
  -9   5   9 274.659 50.6605  11
  -9   5   9 282.132 46.7480  10
   9   5  -9 346.387 58.4879  19
  -9  -5   9 266.205 47.4842   5
  -9   5   8 7405.17 294.362  11
  -9   5   8 7532.11 285.730  10
   9   5  -8 8134.56 323.338  19
  -9   5   7 354.934 57.6213  11
  -9  -5   7 335.750 53.6660   5
   9   5  -7 199.013 47.4892  17
   9   5  -6 631.936 91.5245  17
  -9   5   6 1064.14 95.8403  10
  -9  -5   6 798.949 80.0454   5
  -9   5   6 903.401 86.8420  11
  -9   5   5 93.9447 31.6938  11
  -9   5   5 35.9467 27.1738  10
   9   5  -5 33.8194 22.0620  17
  -9   5   4 3450.79 172.465  11
  -9   5   4 3780.50 175.964  10
   9   5  -4 3224.90 371.699   2
   9   5  -4 3226.34 202.229  17
  -9   5   3 39.0591 12.7787  11
  -9   5   3-12.8101 16.2414  10
   9   5  -3-3.96817 34.0936   2
   9   5  -3 60.7486 29.8555  17
   9   5  -2 5131.64 401.108   2
  -9   5   2 5370.30 215.276  10
  -9  -5   2 5575.07 238.756  18
   9   5  -2 5708.94 242.083  17
  -9   5   2 5649.63 229.439  11
  -9  -5   2 6102.79 244.901  14
   9   5  -1 23100.4 628.808  11
  -9   5   1 23279.9 602.798  11
  -9  -5   1 23037.3 616.736  18
   9   5  -1 23322.4 893.145   2
  -9  -5   1 25236.8 612.351  14
   9   5   0 15.9472 23.0612   2
   9   5   0 6.82655 13.4157  11
  -9   5   0 17.3080 11.9834  11
  -9  -5   0 19.6646 11.1296   4
  -9  -5   0 57.4585 23.5014  18
  -9  -5   0-4.48077 14.5002  14
  -9  -5  -1 765.694 66.1685   4
  -9   5  -1 900.489 84.5533  15
  -9  -5  -1 798.299 69.0847  14
  -9  -5  -1 722.823 70.7323  18
   9   5   1 904.162 146.212   2
  -9   5  -2 12621.1 391.125  12
   9   5   2 12028.2 640.161   1
  -9  -5  -2 12669.1 365.996   4
   9   5   2 13071.0 649.396   2
  -9  -5  -2 12346.8 373.537  18
  -9  -5  -2 12900.3 373.398  14
  -9   5  -2 14166.8 417.184  15
  -9   5  -3 1841.67 125.854  12
  -9  -5  -3 1673.49 108.883   4
   9   5   3 1591.21 233.059   2
   9   5   3 1513.73 230.555   1
  -9   5  -3 1837.71 128.973  15
  -9  -5  -3 1816.61 115.574  14
  -9   5  -4 2782.50 163.883  12
  -9  -5  -4 2790.12 151.645   4
  -9   5  -4 2803.11 165.675  15
  -9  -5  -4 2722.77 152.445  14
  -9   5  -5 2365.64 153.226  12
  -9  -5  -5 2241.28 139.266   4
  -9  -5  -5 2259.76 141.071  14
  -9   5  -5 2268.07 155.885  15
  -9   5  -6 14809.5 478.641  12
  -9  -5  -6 16425.8 471.961   4
  -9  -5  -7 415.385 59.6967   4
  -9  -5  -7 514.569 66.3307  14
  -9   5  -7 381.940 53.0684   8
  -9  -5  -8 8399.65 285.295   4
  -9  -5  -8 7841.61 280.094  14
  -9   7   8 3362.63 165.493  11
  -9   7   8 3390.37 155.809  10
  -9   7   7 5203.80 221.783  11
  -9   7   7 5257.84 212.003  10
  -9   7   6 2214.50 139.017  11
  -9   7   6 2195.41 133.753  10
   9   7  -6 2046.33 137.217  19
   9   7  -6 2202.02 156.036  17
  -9   7   5 115.632 27.9441  11
  -9   7   5 77.4289 28.1836  10
   9   7  -5 113.324 37.0371  17
  -9   7   4 6314.72 251.320  10
   9   7  -4 6393.17 283.937  17
  -9   7   4 6425.28 262.019  11
  -9   7   3 1584.59 121.762  11
   9   7  -3 1605.30 127.703  17
  -9   7   2 375.691 58.2130  11
   9   7  -2 438.020 63.2580  17
  -9   7   1 6233.42 254.615  11
   9   7  -1 5825.07 251.734  17
  -9  -7   1 5723.44 247.033  18
   9   7   0 11593.4 404.150  11
  -9   7   0 11729.3 383.661  11
  -9   7   0 11059.8 385.870  15
  -9  -7   0 12532.0 394.095  18
  -9  -7   0 11937.7 375.225  14
  -9   7  -1 5300.44 237.714  11
  -9  -7  -1 6046.13 245.798  18
  -9   7  -1 5733.19 253.661  15
  -9  -7  -1 5750.66 233.778  14
  -9  -7  -2 3244.56 171.610  18
  -9  -7  -2 3491.57 173.925  14
  -9   7  -2 3480.29 192.015  15
  -9   7  -3 1394.59 111.908  12
  -9  -7  -3 1461.44 108.121  18
  -9   7  -3 1620.41 127.161  15
  -9  -7  -3 1670.12 114.936  14
  -9   7  -4 8512.51 320.122  12
  -9   7  -4 9570.98 346.908  15
  -9  -7  -4 9362.78 310.738  14
  -9   7  -5 545.680 68.1932  12
  -9  -7  -5 581.312 64.7269  14
  -9   7  -6 52.6463 20.4166  12
  -9  -7  -6 47.7655 22.9427  14
  -9  -7  -7 565.848 56.7113  14
  -9   9   4 2486.26 129.136  11
  -9   9   3 2287.49 128.582  11
   9   9  -3 2144.42 130.676  17
  -9   9   2 15018.0 430.334  11
   9   9  -2 14576.5 436.797  17
  -9   9   1 1144.74 93.9633  11
   9   9  -1 1087.09 94.1609  17
  -9   9   0 7791.39 285.100  11
   9   9   0 8281.52 294.362  17
   9   9   1 288.129 47.3076  17
   9   9   2 4051.17 179.202  17
  -9   9  -2 3105.80 155.985  15
   9   9   3 282.950 42.2980  17
 -10   0  11 11.8121 12.2254   5
 -10   0  10 494.684 66.2599   5
 -10   0   9 39.0770 23.2586   5
 -10   0   8 19091.9 513.044   5
  10   0  -8 16213.2 490.193  19
 -10   0   7 20.7209 27.4614   5
 -10   0   6 74378.6 1574.30   5
 -10   0   5 35.4138 17.7241   5
  10   0  -4 164.792 56.1343   2
  10   0  -3-10.2679 13.3226   2
  10   0  -2 192.524 49.5520   2
  10   0  -1 106.280 33.8974   2
  10   0   0 194.799 56.1339   1
  10   0   0 156.662 40.8664   2
  10   0   1 20.8390 25.5189   1
  10   0   1 39.4735 24.4484   2
  10   0   2 16103.5 525.402   3
  10   0   3 23.7468 31.1207   3
 -10   0  -4 74016.6 1620.77   4
 -10   0  -4 77161.7 1598.99   8
 -10   0  -4 77070.4 1674.58   9
  10   0   5 54.3355 41.1122   3
 -10   0  -5 33.7171 20.9266   9
 -10   0  -5 76.3024 25.7113   8
 -10   0  -6 6280.25 279.547   9
 -10   0  -6 5935.96 230.523   8
 -10   0  -7-7.47545 30.1317   9
 -10   0  -7 35.8481 17.9748   8
 -10   0  -8 8979.78 376.093   9
 -10   0  -8 9533.28 329.731   8
 -10   0  -9 7.10592 22.0224   9
 -10   0  -9 18.2828 15.1462   8
 -10   0 -10 563.380 62.0767   8
 -10   2  11 756.603 70.0045  11
 -10  -2  11 838.381 82.2932   5
  10   2 -11 658.349 72.9857   8
 -10   2  10 20.7733 21.8638  11
 -10  -2  10 60.8345 34.6913   5
  10   2 -10 11.6656 17.9743  19
 -10  -2   9 70.2694 27.9350   5
  10   2  -9 62.5325 32.7571  19
 -10   2   8 750.149 75.7030   5
 -10  -2   8 697.589 79.1441   5
  10   2  -8 641.028 90.0388  19
 -10   2   7 6846.32 250.892   5
 -10  -2   7 6911.24 268.041   5
 -10   2   6 41.1296 18.4712   5
  10   2  -6 78.4471 64.3953   2
 -10  -2   6 21.9310 12.9488   5
  10   2  -6 44.1471 22.7691  17
  10   2  -5 2765.23 286.750   2
 -10   2   5 2021.73 115.671  10
 -10   2   5 2400.68 121.405   5
 -10  -2   5 2419.97 127.656   5
  10   2  -5 2436.99 135.915  17
  10   2  -4 7375.94 250.418  17
 -10  -2   4 6634.28 262.111   4
  10   2  -3 32072.3 1055.61   2
  10   2  -2 74515.7 1860.52   2
  10   2  -1 21145.9 737.467   2
  10   2   0 76950.9 1925.12   1
  10   2   0 79371.1 1914.29   2
  10   2   1 125.299 56.8180   1
  10   2   1 185.527 59.9870   2
  10   2   2 37943.4 1135.70   1
 -10   2  -3 3488.23 152.292  12
 -10  -2  -3 3571.43 162.170   4
 -10  -2  -3 3267.02 145.403   8
 -10   2  -3 3472.56 149.289   8
 -10  -2  -4 7629.59 247.979   8
 -10   2  -4 7269.32 292.025   9
 -10  -2  -4 6599.27 270.969   9
 -10   2  -4 7755.63 256.465   8
  10  -2   4 7184.94 445.680   3
 -10  -2  -5 6410.08 274.988   9
 -10   2  -5 6800.29 289.012   9
 -10  -2  -5 6751.23 244.328   8
 -10  -2  -6 4437.55 231.467   9
 -10   2  -6 4622.95 240.155   9
 -10   2  -6 4866.44 212.398   8
 -10  -2  -6 4762.45 204.094   8
 -10  -2  -7 341.053 60.7486   9
 -10   2  -7 316.799 60.7248   9
 -10  -2  -7 440.530 57.6927   8
 -10   2  -7 361.584 52.3624   8
 -10  -2  -8 1654.36 126.629   4
 -10  -2  -8 1412.05 131.390   9
 -10   2  -8 1496.49 135.879   9
 -10  -2  -8 1592.52 118.025   8
 -10   2  -8 1649.40 120.744   8
 -10  -2  -9 665.329 74.5096   4
 -10   2  -9 709.369 75.8838   8
 -10  -2  -9 615.187 68.8941   8
 -10   2 -10 563.714 62.6359   8
 -10   4  10 270.532 45.3327  11
  10   4 -10 381.907 61.3849  19
 -10  -4  10 318.099 48.6029   5
  10   4  -9 65.2525 32.1349  19
 -10   4   9 4.42305 17.8980  11
 -10  -4   9 21.4701 18.1064   5
  10   4  -8 4063.27 232.529  19
 -10   4   8 4493.23 210.912  11
 -10   4   8 3926.80 197.951  10
 -10  -4   8 3907.00 199.197   5
 -10   4   7 1945.83 131.408  11
 -10   4   7 1914.88 131.708  10
 -10  -4   7 1867.71 130.472   5
 -10   4   6 234.700 43.0672  11
 -10   4   6 256.462 44.8784  10
 -10  -4   6 248.372 45.7724   5
  10   4  -6 211.190 52.3614  17
 -10  -4   5 224.164 40.5504   5
 -10   4   5 195.040 38.0784  11
 -10   4   5 191.027 38.5093  10
  10   4  -5 228.322 106.394   2
  10   4  -5 195.440 49.5721  17
 -10   4   4 20754.2 524.805  11
 -10   4   4 20956.6 537.498  10
  10   4  -4 21273.2 600.967  17
 -10   4   3 1315.40 92.5373  11
 -10   4   3 1108.31 83.8583   5
 -10   4   3 1197.49 90.0002  10
  10   4  -3 1208.85 106.563  17
  10   4  -3 951.141 180.122   2
 -10  -4   3 1123.10 95.7951   4
 -10   4   2 5396.15 208.078  11
 -10   4   2 5035.92 201.512   5
 -10   4   2 5444.50 207.413  10
  10   4  -2 5449.34 399.874   2
  10   4  -2 5417.45 227.951  17
 -10  -4   2 5232.66 227.384  14
 -10  -4   2 5429.52 217.918   4
 -10  -4   1 28758.7 693.711  18
 -10  -4   1 29677.7 699.972  14
 -10  -4   1 28716.0 682.287   4
  10   4  -1 30288.2 1011.77   2
 -10  -4   0 17199.0 457.830   8
 -10  -4   0 15329.0 436.959  18
 -10   4   0 15555.9 436.188  15
 -10  -4   0 16994.3 443.840  14
  10   4   0 16080.3 668.078   2
 -10  -4   0 16838.4 436.231   4
  10   4   1 3234.69 281.951   2
 -10  -4  -1 3286.95 146.830   4
  10   4   1 3221.22 284.078   1
 -10  -4  -1 3462.27 163.115   8
 -10   4  -1 3194.21 155.830  15
 -10  -4  -1 3111.88 146.539  14
 -10   4  -2 23284.7 612.519  12
 -10  -4  -2 24898.5 601.457   4
  10   4   2 25061.8 951.145   2
  10   4   2 23199.0 936.736   1
 -10  -4  -2 24576.7 623.579   8
 -10   4  -2 25980.2 630.512  15
 -10  -4  -2 23809.0 604.837  14
 -10   4  -3 1306.68 100.151  12
 -10  -4  -3 1169.59 91.5664   4
  10   4   3 1210.95 201.649   2
 -10  -4  -3 1267.30 96.7237   8
 -10   4  -3 1264.34 100.005  15
 -10  -4  -3 1156.61 90.8576  14
  10   4   3 1229.33 200.866   1
 -10   4  -4 1593.08 117.624  12
 -10  -4  -4 1727.14 117.621   4
 -10   4  -4 1683.60 122.121  15
  10   4   4 1385.02 225.167   1
 -10   4  -5 16070.3 485.618  12
 -10  -4  -5 17159.9 480.273   4
 -10   4  -5 15720.1 463.234   8
 -10  -4  -6 6157.25 250.339   4
 -10   4  -6 5596.41 238.619   8
 -10  -4  -7 149.133 35.7168   4
 -10   4  -7 160.626 37.0208   8
 -10  -4  -8 838.650 82.5811   4
 -10   4  -8 776.118 78.3084   8
 -10  -4  -8 756.020 78.2013  14
 -10  -4  -9 661.986 66.7970   4
 -10   4  -9 509.928 57.8073   8
 -10  -4  -9 599.822 61.9088  14
 -10   6   9 72.2396 26.6050  11
 -10   6   9 66.0936 21.3376  10
  10   6  -9 78.8950 25.0852  19
 -10   6   8 2796.77 163.688  11
 -10   6   8 2716.42 147.711  10
  10   6  -8 2701.13 158.961  19
 -10   6   7 86.1953 32.9357  11
 -10   6   7 107.465 37.4256  10
  10   6  -7 92.5314 40.5372  19
  10   6  -7 55.4025 28.4142  17
 -10   6   6 24642.5 663.177  11
 -10   6   6 25862.6 663.837  10
  10   6  -6 24415.6 733.775  17
 -10   6   5 1561.84 120.978  11
 -10   6   5 1814.44 122.237  10
  10   6  -5 1618.40 143.601  17
  10   6  -4 12094.8 430.918  17
 -10   6   4 11121.8 378.945  11
 -10   6   4 11186.1 365.357  10
 -10   6   3 20835.0 574.923  11
 -10   6   3 19655.7 546.228  10
  10   6  -3 20279.1 597.667  17
 -10   6   2 2387.97 147.749  11
  10   6  -2 2094.02 143.179  17
 -10   6   1 1765.12 122.135  11
 -10  -6   1 1716.60 118.135  14
  10   6  -1 1608.92 120.109  17
 -10  -6   1 1590.30 120.968  18
 -10   6   0 86.7027 25.9258  11
 -10  -6   0 76.0241 27.6393  18
 -10   6   0 53.1240 23.5330  15
 -10  -6   0 71.0604 22.8900  14
 -10  -6  -1 12279.3 391.479  18
 -10   6  -1 12687.5 414.049  15
 -10  -6  -1 12870.9 381.933  14
 -10  -6  -2 19494.7 546.687  18
 -10  -6  -2 19292.2 525.486   4
 -10   6  -2 21874.6 594.432  15
 -10  -6  -2 21389.7 546.214  14
 -10   6  -3 13413.8 432.764  12
 -10  -6  -3 13490.1 401.776   4
 -10   6  -3 14584.7 456.151  15
 -10  -6  -3 14196.4 414.104  14
 -10   6  -4 2592.73 159.162  12
 -10  -6  -4 2253.48 134.405   4
 -10  -6  -4 2466.55 141.810  14
 -10   6  -4 2501.13 163.103  15
 -10   6  -5 20.9063 23.0491  12
 -10  -6  -5-3.21616 16.7124   4
 -10  -6  -5 4.42996 13.0699  14
 -10  -6  -6 1230.11 96.1342   4
 -10  -6  -6 1192.10 95.6724  14
 -10  -6  -7 1965.27 117.913   4
 -10  -6  -7 1842.10 115.178  14
 -10   8   6 211.406 36.1920  11
  10   8  -6 223.648 40.7579  17
 -10   8   5 322.181 47.4214  11
  10   8  -5 295.769 48.5891  17
 -10   8   4 1025.89 88.2801  11
  10   8  -4 880.527 88.1864  17
 -10   8   3 1878.32 127.505  11
  10   8  -3 2049.03 140.064  17
 -10   8   2 11508.0 380.586  11
  10   8  -2 11899.9 391.504  17
 -10   8   1 249.551 47.7350  11
  10   8  -1 222.396 45.6877  17
 -10   8   0 12531.4 410.260  11
  10   8   0 14283.7 429.469  17
 -10  -8  -1 203.833 41.6705  18
  10   8   1 294.476 50.9330  17
 -10   8  -1 165.148 37.7505  15
 -10  -8  -1 235.720 43.8510  14
 -10  -8  -2 13268.9 388.128  14
 -10   8  -2 12269.4 397.644  15
 -10  -8  -2 11943.7 380.177  18
 -10   8  -3 1685.19 120.723  15
 -10  -8  -3 1653.59 109.939  14
 -10  -8  -4 5101.76 202.055  14
 -10  -8  -5 617.502 58.9117  14
 -11   1  11 40.0076 16.8477  11
 -11  -1  11 91.3069 26.6552   5
 -11   1  10 1488.89 110.867   5
 -11  -1  10 1625.47 121.250   5
  11   1 -10 1236.32 104.898  19
  11   1  -9 119.983 34.0372  19
 -11   1   9 179.290 37.0090   5
 -11  -1   9 139.946 35.2590   5
  11   1  -8-33.7594 29.7688  19
 -11   1   8-16.7679 31.1865   5
 -11  -1   8 13.3590 21.6732   5
 -11   1   7 58.5029 17.7064   5
 -11  -1   7 101.122 30.5918   5
 -11   1   6 38175.9 871.756   5
 -11  -1   6 37535.8 877.547   5
  11   1  -5 43.6886 33.7059   2
 -11   1   5 75.2584 21.6919   5
 -11  -1   5 109.703 26.3146   5
  11   1  -5 81.3766 24.3676  17
 -11   1   4 9028.85 272.974   5
 -11  -1   4 8845.78 274.115   5
 -11  -1   4 9397.48 305.093   4
  11   1  -4 9807.63 486.244   2
  11   1  -3 2950.55 241.410   2
  11  -1  -2 2508.95 183.685   2
  11   1  -2 2695.81 211.561   2
  11   1  -1 15439.8 558.445   2
  11  -1   0 525.906 87.2665   1
  11   1   0 644.645 113.426   1
  11   1   0 590.095 96.0390   2
  11   1   1 1005.23 136.806   1
  11   1   1 1058.24 141.897   2
  11  -1   1 1026.02 128.149   1
  11   1   2 10981.8 501.173   1
  11   1   2 10065.4 535.206   2
 -11  -1  -3 27948.9 657.504   4
 -11  -1  -3 26398.2 628.862   8
 -11   1  -3 25689.1 632.695   8
  11  -1   3 27384.1 885.236   3
 -11  -1  -4 11155.6 341.339   4
  11  -1   4 9952.77 538.278   3
 -11  -1  -4 9862.39 363.199   9
 -11   1  -4 10142.8 370.618   9
 -11  -1  -4 10613.1 315.756   8
 -11   1  -4 10352.8 318.237   8
 -11   1  -5 595.110 65.3742   8
  11  -1   5 420.421 116.648   3
 -11  -1  -5 716.687 75.0659   4
 -11  -1  -5 639.785 82.2077   9
 -11   1  -5 636.343 85.2113   9
 -11  -1  -5 667.895 66.7078   8
 -11  -1  -6 17330.0 504.122   4
 -11  -1  -6 16012.4 533.631   9
 -11   1  -6 17319.3 550.104   9
 -11  -1  -6 16986.8 476.323   8
 -11   1  -6 16800.2 477.605   8
 -11  -1  -7 958.558 94.3512   4
 -11  -1  -7 767.433 96.2475   9
 -11   1  -7 986.808 111.820   9
 -11  -1  -7 987.202 91.1718   8
 -11   1  -7 875.395 86.2094   8
 -11  -1  -8 283.479 49.7718   4
 -11   1  -8 163.400 43.6717   9
 -11  -1  -8 349.961 53.8842   8
 -11   1  -8 334.879 54.7963   8
 -11  -1  -9 2340.62 140.619   8
 -11   1  -9 2422.46 141.292   8
 -11   1 -10 1287.49 93.7066   8
 -11  -3  11 239.472 41.2502   5
  11   3 -10 336.821 62.2297  19
 -11   3  10 414.125 56.9814  11
 -11  -3  10 426.096 60.4113   5
 -11   3   9 65.4278 25.5353  11
 -11  -3   9 71.9526 26.0169   5
  11   3  -9 44.0403 28.2364  19
 -11   3   8 4259.07 206.808  11
 -11  -3   8 4152.74 207.354   5
 -11   3   7 2718.35 151.693  11
 -11   3   7 2451.28 146.976  10
 -11  -3   7 2560.01 154.784   5
  11   3  -6 7248.09 589.991   2
 -11   3   6 7932.17 273.478  11
 -11   3   6 7529.09 277.361  10
 -11   3   6 7520.62 266.303   5
 -11  -3   6 7703.69 282.277   5
  11   3  -6 7909.02 311.276  17
 -11   3   5 2386.14 126.966  11
  11   3  -5 1903.18 280.407   2
 -11   3   5 2325.41 126.822   5
 -11   3   5 2436.52 135.859  10
 -11  -3   5 2336.80 132.076   5
  11   3  -5 2547.14 154.283  17
 -11   3   4 14560.8 389.349  11
 -11   3   4 14730.2 395.396   5
 -11   3   4 14158.1 396.608  10
  11   3  -4 16038.5 810.212   2
 -11  -3   4 13779.5 390.796   5
  11   3  -4 15711.1 443.722  17
 -11   3   3 11.4549 8.36101   7
 -11  -3   3 52.7391 20.8168   6
 -11  -3   3 11.9879 16.4944   4
 -11   3   3 12.4349 7.95850  11
 -11   3   3-8.64367 13.7079  10
 -11   3   3 40.2368 14.9603   5
  11   3  -3 38.6672 25.5964   2
  11   3  -3 30.2085 16.3043  17
 -11  -3   2 8951.99 317.782   4
 -11   3   2 10070.9 301.536   5
 -11   3   2 9705.87 293.083  10
  11   3  -2 9315.15 523.085   2
  11   3  -2 10394.3 321.885  17
 -11  -3   2 10160.1 329.000  14
 -11   3   2 9384.19 298.359   7
 -11  -3   1 33.7689 19.8921   4
 -11   3   1 93.9422 27.6824   5
 -11  -3   1 94.3212 29.6911  14
 -11  -3   1 99.3710 30.8344   8
  11   3  -1 134.554 70.1807   2
 -11  -3   0 122822. 2531.34   8
 -11  -3   0 122842. 2523.44  14
 -11   3   0 124778. 2530.23   7
  11   3   0 130867. 2906.17   2
 -11  -3   0 122819. 2526.32   4
  11   3   0 126135. 2881.85   1
 -11  -3  -1 13448.6 377.422   4
  11   3   1 13578.7 624.393   1
 -11  -3  -1 13696.0 388.296   8
 -11  -3  -1 13117.7 373.449  14
 -11   3  -2 10541.9 323.750  12
 -11  -3  -2 10975.6 328.776   4
  11   3   2 12028.8 609.804   2
 -11  -3  -2 11164.5 330.796   8
 -11  -3  -2 10420.7 325.128  14
  11   3   2 10886.9 571.551   1
 -11   3  -3 1410.63 99.9675  12
 -11  -3  -3 1471.20 101.702   4
  11   3   3 1228.74 192.237   1
  11   3   3 1455.67 222.059   2
 -11  -3  -3 1441.39 97.5784   8
 -11   3  -3 1309.34 92.6346   8
 -11  -3  -3 1468.13 101.868  14
 -11  -3  -4 14360.9 415.081   4
 -11  -3  -4 12589.7 404.688   6
  11   3   4 14184.0 733.409   1
 -11  -3  -4 13879.6 397.792   8
 -11   3  -4 13916.9 402.602   8
 -11   3  -4 13829.2 408.691  12
 -11  -3  -5 211.969 37.3459   4
 -11  -3  -5 236.860 42.7719   8
 -11   3  -5 167.509 36.8878   8
 -11  -3  -6 7450.62 287.452   4
 -11  -3  -6 6856.61 268.243   8
 -11   3  -6 7074.99 274.843   8
 -11  -3  -7 2237.92 144.061   4
 -11  -3  -7 1947.07 132.292   8
 -11   3  -7 1973.52 134.094   8
 -11  -3  -8 771.882 80.6321   4
 -11   3  -8 764.992 79.7969   8
 -11  -3  -9 42.5307 21.2901   4
 -11   3  -9 37.3214 15.8467   8
  11   5  -9 107.915 34.5335  19
 -11   5   9 62.4917 21.6493  11
 -11   5   9 78.7914 23.6279  10
 -11  -5   9 93.9554 27.2662   5
 -11   5   8 834.696 88.2263  11
 -11   5   8 798.947 80.3516  10
 -11  -5   8 692.416 74.2939   5
  11   5  -8 831.122 94.2242  19
 -11   5   7 3398.08 181.766  11
 -11   5   7 3611.31 181.711  10
 -11  -5   7 3068.02 164.394   5
 -11   5   6 5665.80 237.817  11
 -11   5   6 5972.96 242.409  10
 -11   5   5 2822.13 156.852  11
 -11   5   5 2825.83 158.542  10
  11   5  -5 2453.63 181.563  17
 -11   5   4 43107.7 1015.07  11
 -11   5   4 44547.0 1008.64  10
  11   5  -4 41633.5 1081.59  17
 -11   5   3 10200.6 341.477  11
 -11   5   3 9792.60 323.026  10
  11   5  -3 9764.50 367.316  17
 -11   5   2 10052.2 335.113  11
  11   5  -2 10070.6 350.292  17
 -11  -5   2 9225.98 315.657   4
 -11   5   1 14605.3 427.143  11
 -11  -5   1 14443.6 437.030  18
 -11  -5   1 13866.0 408.688   4
 -11  -5   1 15465.8 433.085  14
 -11  -5   0 7447.83 277.761  18
 -11   5   0 7302.42 273.293  15
  11   5   0 6955.15 458.155   2
 -11  -5   0 7917.95 268.278  14
 -11  -5   0 7174.34 251.706   4
 -11  -5  -1 3132.19 166.278   8
 -11   5  -1 2804.54 157.272  15
 -11  -5  -1 2735.44 142.880  14
 -11  -5  -1 2652.28 138.081   4
 -11   5  -2 9581.44 330.376  12
 -11  -5  -2 9984.92 314.065   4
 -11   5  -2 10281.7 350.427  15
 -11  -5  -2 10013.9 317.673  14
 -11   5  -3 6829.80 272.472  12
 -11  -5  -3 6627.69 249.262   4
 -11   5  -3 6921.19 281.427  15
 -11  -5  -3 6965.03 256.046  14
 -11   5  -4 4485.93 216.703  12
 -11  -5  -4 4170.00 194.754   4
 -11  -5  -4 4664.50 204.652  14
 -11   5  -5 378.286 61.4513  12
 -11  -5  -5 366.212 51.3405   4
 -11  -5  -5 429.119 59.9258  14
 -11  -5  -6 2487.33 144.983   4
 -11  -5  -6 2420.18 146.429  14
 -11  -5  -7 612.796 66.7171   4
 -11  -5  -7 553.710 64.3365  14
 -11  -5  -8 233.806 39.7023   4
 -11  -5  -8 237.204 38.6241  14
 -11   7   7 1425.92 105.451  11
 -11   7   7 1365.84 96.9771  10
  11   7  -7 1303.52 99.4881  19
 -11   7   6 9269.19 318.617  11
 -11   7   6 9291.21 309.366  10
  11   7  -6 8917.43 343.233  17
 -11   7   5 1018.82 94.3425  11
  11   7  -5 1110.75 108.449  17
 -11   7   4 2015.61 135.841  11
  11   7  -4 2050.30 147.591  17
  11   7  -3 3965.26 210.447  17
 -11   7   3 4008.69 202.641  11
 -11   7   2 347.298 54.8072  11
  11   7  -2 289.941 52.1908  17
 -11   7   1 101.632 27.5920  11
  11   7  -1 133.816 33.8423  17
 -11  -7   0 4719.60 222.185  18
  11   7   0 5336.53 235.807  17
 -11  -7   0 5087.66 222.646  14
 -11  -7  -1 10518.8 363.025  18
 -11   7  -1 10799.4 376.650  15
 -11  -7  -1 11754.5 364.013  14
 -11   7  -2 14644.8 470.762  15
 -11  -7  -2 15696.9 449.221  14
 -11  -7  -3 3013.67 158.834  14
 -11   7  -3 2891.23 173.568  15
 -11  -7  -4 5728.35 226.051  14
 -11  -7  -5 2146.26 122.163  14
 -11  -7  -5 1763.69 108.647   4
 -11  -7  -6 2029.25 114.046  14
  11   9  -3 9.21231 12.5833  17
 -11   9   2 2640.29 138.561  11
  11   9  -2 2814.26 148.984  17
  11   9  -1 356.541 50.5623  17
  11   9   0 11432.5 357.670  17
  11   9   1 2667.60 143.093  17
 -12   0  11-19.7539 18.9249   5
 -12   0  10 1225.30 102.767   5
 -12   0   9 17.1585 19.7058   5
 -12   0   8 630.317 71.3998   5
 -12   0   7 43.7855 32.2173   5
 -12   0   6 87552.5 1843.06   5
 -12   0   5 40.0503 22.1964   7
 -12   0   5 26.6301 16.7458   5
  12   0  -4 2680.48 240.141   2
 -12   0   4 2541.24 125.230   5
 -12   0   4 2574.13 134.355   4
 -12   0   4 2623.54 140.009  16
 -12   0   4 2549.07 132.346   7
  12   0  -3 35.8601 29.6351   2
  12   0  -2 89523.5 2074.95   2
  12   0  -1-14.0512 20.9433   2
  12   0   0 1543.77 175.286   1
  12   0   0 1832.24 153.689   2
  12   0   1 17.1996 24.2422   1
  12   0   1 14.1789 23.1323   2
  12   0   2 5095.36 332.207   1
 -12   0  -2 4038.69 162.290   8
 -12   0  -3 4.15867 9.58248   4
 -12   0  -3 1.04548 11.8666   8
 -12   0  -4 6459.21 238.956   4
 -12   0  -4 6818.63 239.065   8
 -12   0  -5 72.4105 23.0318   4
 -12   0  -5 41.1364 25.3783   8
 -12   0  -6 61492.7 1498.41   9
 -12   0  -6 64822.1 1405.09   8
 -12   0  -7-4.23138 16.2150   8
 -12   0  -8 687.244 76.0154   8
 -12   0  -9 4.05319 13.0757   8
 -12   2  11 1226.53 89.6200  11
 -12  -2  11 1519.60 108.003   5
  12   2 -10 731.092 88.0790  19
 -12   2  10 803.537 81.1199  11
 -12  -2  10 833.109 85.2582   5
  12   2  -9 1657.83 141.477  19
 -12   2   9 1959.32 130.614  11
 -12   2   9 1651.54 118.918   5
 -12  -2   9 1763.92 128.928   5
 -12   2   8 2550.61 148.603   5
 -12  -2   8 2436.17 154.071   5
 -12   2   7 34.3639 15.9395   5
 -12  -2   7 44.1314 26.0210   5
 -12   2   6 1288.86 94.6821   5
  12   2  -6 976.486 189.645   2
 -12  -2   6 1215.10 97.4174   5
  12   2  -5 6655.95 481.911   2
 -12   2   5 6793.37 237.779   5
 -12  -2   5 6644.76 242.577   5
  12   2  -5 6593.29 255.963  17
 -12  -2   5 5928.33 270.437   4
 -12   2   4 1171.51 81.2000  10
 -12   2   4 1408.64 93.0654   5
  12   2  -4 1400.76 203.140   2
 -12  -2   4 1314.96 91.0711   5
  12   2  -4 1383.12 100.187  17
 -12   2   4 1257.68 89.6490   7
 -12   2   4 1162.31 81.4312  13
 -12  -2   4 959.708 93.4489  16
 -12  -2   3 345.623 51.3345  16
 -12  -2   3 336.244 53.0332   4
 -12   2   3 332.323 43.8771   5
  12   2  -3 454.283 114.726   2
  12   2  -3 302.605 43.7435  17
 -12   2   3 328.436 43.8828   7
 -12   2   3 314.228 40.5100  13
 -12   2   2 25087.9 602.027   5
 -12  -2   2 26065.6 634.996   8
  12   2  -2 27348.2 919.960   2
 -12  -2   2 24012.1 630.941   4
 -12   2   2 23833.8 597.588   7
  12   2  -1 3008.58 261.410   2
 -12  -2   0 100433. 2057.82   6
  12   2   0 106464. 2451.61   1
 -12   2   0 97534.1 2065.18   5
 -12  -2   0 97079.0 2053.28   8
 -12   2   0 102618. 2061.27   7
  12   2   0 105039. 2410.34   2
 -12  -2   0 98144.4 2064.86   4
 -12  -2  -1 1408.84 93.6418   4
  12   2   1 1780.50 203.175   2
 -12  -2  -1 1376.89 93.8165   6
 -12  -2  -1 1434.76 92.7177   8
  12   2   1 1434.67 185.195   1
 -12   2  -1 1490.96 98.9844   7
  12   2   2 2337.10 246.187   1
 -12  -2  -2 2510.45 131.481   4
 -12  -2  -2 2631.73 133.844   6
  12   2   2 2767.04 274.269   2
 -12  -2  -2 2273.65 120.660   8
 -12   2  -2 2140.06 117.025   8
 -12   2  -2 2132.88 124.857   7
 -12  -2  -2 2159.64 118.331  14
 -12  -2  -3 5356.29 210.470   4
 -12  -2  -3 4675.23 199.738   6
  12   2   3 5193.87 425.126   2
  12   2   3 5025.69 391.179   1
 -12   2  -3 4880.59 196.962   8
 -12  -2  -3 4693.05 196.392  14
 -12  -2  -3 5002.88 197.736   8
 -12  -2  -4 2521.18 145.189   4
 -12  -2  -4 2544.55 136.218   8
 -12   2  -4 2421.81 136.121   8
  12   2   4 2597.99 293.017   1
 -12  -2  -5 2635.83 156.840   4
 -12  -2  -5 2531.54 143.517   8
 -12   2  -5 2533.25 147.209   8
 -12  -2  -6 6624.67 272.610   4
 -12  -2  -6 6443.90 256.629   8
 -12   2  -6 6474.83 261.407   8
 -12  -2  -7 997.814 95.1180   4
 -12  -2  -7 955.235 91.5325   8
 -12   2  -7 916.756 89.4670   8
 -12  -2  -8 607.895 72.0098   8
 -12  -2  -8 611.967 71.8318   4
 -12   2  -8 607.620 70.9913   8
 -12  -2  -9 2129.70 125.434   4
 -12  -2  -9 2101.64 126.845   8
 -12   4  10 242.623 42.5802  11
  12   4 -10 307.465 53.6194  19
 -12  -4  10 274.862 44.1403   5
 -12   4   9 14.9703 15.2778  11
 -12  -4   9 32.5203 19.4933   5
 -12   4   8 2189.35 142.236  11
 -12   4   8 1850.52 126.736  10
 -12  -4   8 1939.33 133.739   5
 -12   4   7 6765.98 265.670  11
 -12   4   7 6432.57 259.763  10
 -12  -4   7 6359.80 260.241   5
 -12   4   6 2764.41 155.493  11
 -12   4   6 2776.61 157.641  10
 -12  -4   6 2555.68 150.250   5
  12   4  -6 2948.40 195.663  17
 -12   4   5 8223.28 287.022  11
 -12   4   5 8471.79 295.797  10
 -12  -4   5 7667.87 279.068   5
  12   4  -5 8612.16 347.155  17
 -12  -4   4 11710.8 400.039   4
 -12   4   4 11875.3 357.183  11
 -12   4   4 10867.0 348.431   5
 -12   4   4 11522.9 356.997  10
  12   4  -4 12260.0 416.788  17
 -12  -4   3 37.1123 17.6009   6
 -12  -4   3 28.9419 24.1524   4
 -12   4   3 41.3613 17.4357  11
 -12   4   3-3.98956 19.7645  10
 -12   4   3 13.9418 10.8844   5
  12   4  -3 60.7087 57.3424   2
  12   4  -3-4.05981 15.0757  17
 -12  -4   2 145.023 32.9138   4
 -12   4   2 243.683 40.9796   5
  12   4  -2 140.595 39.2949  17
  12   4  -2 88.7480 60.0226   2
  12   4  -1 478.268 63.0633  17
  12   4  -1 351.057 102.992   2
 -12  -4   1 430.709 56.1444  14
 -12  -4   1 500.577 58.5165   4
 -12  -4   0 64387.9 1384.67  14
 -12  -4   0 63254.4 1372.68   4
 -12  -4   0 63884.6 1400.23   8
  12   4   0 61014.0 1750.45   2
 -12  -4  -1 12516.8 361.115   4
 -12  -4  -1 12312.6 379.214   8
 -12  -4  -1 12061.1 360.889  14
  12   4   1 11306.7 598.459   2
 -12   4  -2 2860.21 154.701  12
 -12  -4  -2 3143.13 152.880   4
  12   4   2 3287.03 322.125   2
  12   4   2 2810.98 305.491   1
 -12  -4  -2 3103.35 163.845   8
 -12  -4  -2 3212.21 154.936  14
 -12   4  -3-8.07675 12.0743  12
  12   4   3 39.8365 43.1877   2
  12   4   3-8.79932 34.3443   1
 -12  -4  -3 33.6989 22.4229   8
 -12  -4  -3 3.94593 12.4250  14
 -12  -4  -4 14987.8 426.154   4
 -12  -4  -4 13141.9 436.992   6
 -12  -4  -4 13110.2 415.605   8
 -12  -4  -4 14511.8 425.989  14
 -12  -4  -5 1353.13 106.136   4
 -12  -4  -5 1214.57 101.739   8
 -12   4  -5 1192.13 98.3206   8
 -12  -4  -5 1264.58 105.686  14
 -12  -4  -6 2718.56 155.667   4
 -12   4  -6 2374.21 144.759   8
 -12  -4  -6 2571.52 152.327  14
 -12  -4  -7 43.1354 24.7669   4
 -12   4  -7 91.3249 28.3629   8
 -12  -4  -7 59.1099 26.5733  14
 -12   4  -8 3609.76 168.733   8
 -12  -4  -8 3415.22 161.377  14
 -12   6   8 81.4858 21.5441  11
 -12   6   8 114.530 28.2722  10
  12   6  -8 92.7823 25.9054  19
 -12   6   7 2939.07 167.038  11
 -12   6   7 2944.32 156.482  10
 -12   6   6 9565.17 341.657  11
 -12   6   6 10114.4 334.492  10
  12   6  -6 9223.20 380.791  17
 -12   6   5 2579.26 157.544  11
 -12   6   5 2618.35 153.550  10
  12   6  -5 2748.78 187.669  17
 -12   6   4 13910.5 439.266  11
  12   6  -4 13639.4 469.626  17
 -12   6   3 288.800 52.6940  11
  12   6  -3 337.468 64.0152  17
 -12   6   2 14109.1 440.381  11
  12   6  -2 14008.0 455.492  17
 -12   6   1 7290.00 281.818  11
  12   6  -1 7609.39 300.027  17
 -12  -6   1 7668.69 287.602  14
 -12  -6   0 3188.21 174.788  18
 -12  -6   0 3137.60 163.096  14
 -12  -6   0 2966.57 153.495   4
 -12   6  -1 1593.30 123.685  15
 -12  -6  -1 1514.67 108.076  14
 -12  -6  -1 1384.10 99.9995   4
 -12  -6  -2 7138.33 262.357  14
 -12   6  -2 7474.46 296.947  15
 -12  -6  -2 6481.12 248.091   4
 -12  -6  -3 3107.01 160.025  14
 -12  -6  -3 3040.86 156.418   4
 -12  -6  -4 2751.96 147.838   4
 -12  -6  -4 2825.20 176.578   6
 -12  -6  -4 2757.65 149.897  14
 -12  -6  -5-0.33954 16.3841   4
 -12  -6  -5 8.44979 13.3577  14
 -12  -6  -6 9990.02 316.053   4
 -12  -6  -6 9901.43 317.049  14
 -12  -6  -7 73.3199 19.7597   4
 -12  -6  -7 89.8230 23.4248  14
 -12   8   5 1214.61 90.7558  11
  12   8  -5 1266.88 100.399  17
 -12   8   4 159.519 32.8389  11
  12   8  -4 161.469 37.3757  17
 -12   8   3 146.661 34.1228  11
  12   8  -3 76.5782 28.2825  17
 -12   8   2 12094.4 383.028  11
  12   8  -2 12594.2 401.754  17
  12   8  -1 124.664 34.9445  17
  12   8   0 5255.59 230.232  17
  12   8   1 1715.06 121.903  17
 -12  -8  -1 1672.18 113.956  14
  12   8   2 7505.57 279.732  17
 -12  -8  -2 7108.46 261.094  14
 -12  -8  -3 2394.70 146.636   6
 -12  -8  -3 2604.63 136.032  14
 -12  -8  -4 844.489 70.0963  14
 -13   1  11 551.290 59.2561  11
 -13  -1  11 660.495 69.1381   5
 -13   1  10 7.14382 12.9944   5
 -13  -1  10 35.0486 24.2847   5
  13   1  -9 33.9578 25.6442  19
 -13   1   9-2.29816 16.1846   5
 -13  -1   9 7.78670 19.6594   5
 -13   1   8 91.2450 28.1697   5
 -13  -1   8 74.0328 28.2827   5
  13   1  -8 70.7055 23.1772  19
 -13   1   7 1600.63 114.392   5
 -13  -1   7 1467.59 111.405   5
 -13   1   6 34470.4 817.223   5
 -13  -1   6 34422.4 827.586   5
  13   1  -5 16653.9 765.521   2
 -13   1   5 17911.8 474.987   5
 -13  -1   5 18350.7 483.856   5
 -13   1   5 17467.2 469.994  13
  13   1  -4 944.587 152.308   2
 -13   1   4 1147.51 83.2496   5
 -13  -1   4 955.777 78.0023   5
  13   1  -4 1038.00 85.2213  17
 -13  -1   4 1097.42 94.0417   4
 -13  -1   4 1069.71 95.1264  16
 -13   1   4 1072.48 84.4962   7
 -13   1   4 1033.24 78.4001  13
 -13  -1   3 1124.18 83.2015   6
 -13  -1   3 1217.21 93.1720  16
 -13   1   3 1207.49 84.8428   5
 -13  -1   3 1095.94 81.3904   5
  13   1  -3 1276.41 169.278   2
 -13   1   3 1050.22 78.9958   4
 -13  -1   3 1137.13 90.7214   4
 -13   1   3 1135.43 83.9705   7
 -13   1   3 1143.48 80.8037  13
 -13   1   3 1170.63 86.2690  16
 -13   1   2 16842.7 435.141   5
  13   1  -2 17892.0 665.247   2
 -13   1   2 15025.3 424.299  16
 -13  -1   2 16821.9 447.935   4
 -13   1   2 15587.2 429.934   7
 -13   1   2 16472.4 428.958  13
 -13  -1   1 1557.21 98.5447   6
  13   1  -1 1568.46 169.625   2
 -13   1   1 1292.82 89.5434   7
 -13   1   1 1450.17 92.4147  13
 -13  -1   0 11106.2 333.133   6
  13   1   0 11785.6 565.380   1
 -13   1   0 11363.4 350.589   5
 -13  -1   0 11050.0 332.906   8
  13   1   0 11490.3 507.675   2
 -13   1   0 11646.7 337.726   7
 -13   1   0 11317.0 330.827  13
 -13  -1   0 11182.8 330.217   4
 -13  -1  -1 2872.57 137.303   4
 -13  -1  -1 2820.72 139.308   6
  13   1   1 2870.39 270.996   1
 -13  -1  -1 2666.51 132.161   8
 -13   1  -1 2886.20 143.384   7
  13   1   1 2788.91 243.933   2
 -13  -1  -2 13601.9 379.798   8
 -13  -1  -2 13783.9 385.917   4
 -13  -1  -2 13508.5 388.884   6
  13   1   2 13710.4 635.569   2
  13   1   2 14786.0 671.901   1
 -13   1  -2 13459.2 380.962   8
 -13   1  -2 13436.1 390.437   7
 -13  -1  -3 103.591 28.8680   6
  13   1   3 89.8721 65.7570   1
 -13  -1  -3 53.3046 19.1431   4
 -13  -1  -3 112.066 28.7689   8
 -13   1  -3 91.4954 25.5181   8
  13   1   3 59.4110 57.0374   2
 -13  -1  -4 351.721 51.4579   4
 -13  -1  -4 416.065 53.9006   8
 -13   1  -4 410.100 54.7223   8
  13   1   4 357.890 112.721   1
 -13  -1  -5 9672.41 331.199   4
 -13  -1  -5 9263.48 314.221   8
 -13   1  -5 9243.53 319.101   8
 -13  -1  -6 18309.8 533.064   4
 -13  -1  -6 19294.0 529.999   8
 -13   1  -6 18801.9 528.162   8
 -13  -1  -7 990.618 92.4561   4
 -13  -1  -7 1136.96 98.9640   8
 -13   1  -7 1093.64 95.3013   8
 -13  -1  -8 783.637 80.4114   8
 -13   1  -8 753.332 78.5095   8
 -13  -1  -9 23.2853 15.5261   8
 -13   1  -9 52.6008 22.1093   8
 -13   3  10 689.166 72.2854  11
 -13  -3  10 669.142 73.4440   5
 -13   3   9 563.363 70.6247  11
  13   3  -9 389.906 76.7235  19
 -13  -3   9 401.034 61.0564   5
 -13   3   8 1306.28 109.254  11
 -13  -3   8 994.904 98.1505   5
 -13   3   7 343.226 56.7654  11
 -13   3   7 316.748 50.0218   5
 -13  -3   7 334.709 55.6511   5
 -13   3   6 3570.55 174.478  11
 -13   3   6 3319.84 167.398   5
 -13  -3   6 3422.59 177.431   5
  13   3  -6 3443.53 198.550  17
 -13  -3   5-30.4051 30.8994   4
 -13   3   5 10.2483 11.3364  11
 -13   3   5 2.41766 14.1723  10
  13   3  -5 7.02890 28.9858   2
 -13   3   5 14.4579 14.2749   5
 -13  -3   5 6.69809 17.4139   5
  13   3  -5-9.13328 21.8578  17
 -13   3   4 172.957 34.0739   7
 -13  -3   4 104.226 26.1256   4
 -13   3   4 176.158 33.0861  11
  13   3  -4 153.756 37.8028  17
 -13   3   4 151.430 29.6239  10
 -13   3   4 173.771 34.5846   5
  13   3  -4 199.776 92.3420   2
 -13  -3   4 180.974 34.1451   5
 -13  -3   3 763.588 73.3309   6
 -13   3   3 790.117 70.0941  11
 -13   3   3 706.814 69.7330   5
 -13  -3   3 432.210 62.5617  16
  13   3  -3 717.999 161.899   2
  13   3  -3 722.113 78.2147  17
 -13  -3   3 557.641 72.8744   4
 -13   3   3 575.726 64.3638   7
 -13  -3   2 1681.24 113.226   6
 -13   3   2 1816.27 113.842   7
 -13   3   2 1856.35 117.104   5
  13   3  -2 1564.74 220.907   2
  13   3  -2 2005.12 127.577  17
 -13  -3   2 1849.77 126.196   4
 -13  -3   1 8342.41 285.365   6
 -13   3   1 8501.64 288.564   5
 -13  -3   1 8057.70 281.514   8
  13   3  -1 7680.77 279.241  17
  13   3  -1 7886.45 489.495   2
 -13  -3   1 8346.57 287.573  14
 -13   3   1 8169.70 278.617   7
 -13  -3   1 8144.20 285.962   4
 -13  -3   0 97747.2 2039.29   6
 -13   3   0 100763. 2045.83   7
  13   3   0 93779.9 2435.50   2
 -13  -3   0 98590.1 2037.15   8
 -13  -3   0 95366.4 2030.59  14
 -13  -3   0 98537.6 2028.92   4
 -13  -3   0 93728.8 2033.03  13
 -13  -3  -1 672.207 67.8867   4
 -13  -3  -1 710.448 73.4342   6
  13   3   1 635.668 131.974   1
 -13  -3  -1 704.747 71.9030   8
 -13  -3  -1 612.615 63.8989  14
  13   3   1 757.171 146.420   2
 -13  -3  -2 13993.1 397.872   4
  13   3   2 14028.7 699.408   2
 -13  -3  -2 13411.9 408.409   6
 -13  -3  -2 13539.7 401.845   8
 -13  -3  -2 13357.8 390.503  14
 -13  -3  -3 232.038 43.2324   8
 -13  -3  -3 196.555 39.8935   6
 -13  -3  -3 129.480 29.8573   4
 -13   3  -3 160.448 33.6199   8
  13   3   3 145.008 77.7969   1
 -13  -3  -3 200.474 37.8071  14
  13   3   3 203.097 90.6228   2
 -13  -3  -4 27195.5 741.528   6
 -13  -3  -4 29663.5 734.497   8
 -13   3  -4 29494.9 734.162   8
 -13  -3  -4 28616.1 732.023  14
 -13  -3  -5 806.778 82.1365   4
 -13  -3  -5 740.983 77.5743   8
 -13   3  -5 805.672 83.2653   8
 -13  -3  -5 776.960 81.2412  14
 -13  -3  -6 22.9256 18.8325   4
 -13  -3  -6 74.3449 30.0977   8
 -13   3  -6 79.0067 30.3051   8
 -13  -3  -6 48.7723 22.1631  14
 -13  -3  -7 13.9784 13.1252   8
 -13  -3  -7 23.6984 17.2774   4
 -13   3  -7-0.33074 17.2346   8
 -13  -3  -8 5179.43 214.718   4
 -13   3  -8 5294.15 219.213   8
 -13   5   9 1193.32 100.399  11
 -13  -5   9 972.350 77.5672   5
  13   5  -9 1314.77 105.984  19
 -13   5   8 2418.02 148.913  11
 -13   5   8 1966.25 124.190  10
  13   5  -8 2262.65 153.041  19
 -13   5   7 2898.11 167.554  11
 -13   5   7 2691.65 155.194  10
 -13   5   6 7840.36 298.483  11
 -13   5   6 8019.42 295.997  10
  13   5  -6 7769.11 350.495  17
 -13   5   5 15454.1 463.145  11
 -13   5   5 15896.5 459.353  10
  13   5  -5 14286.8 511.543  17
 -13   5   4 5108.65 229.288  11
  13   5  -4 4865.40 257.646  17
 -13  -5   3 4044.71 208.516   6
 -13   5   3 4395.52 210.876  11
  13   5  -3 4456.53 233.344  17
 -13  -5   3 4007.06 199.736   4
 -13   5   2 12247.2 393.088  11
  13   5  -2 12577.0 422.391  17
 -13  -5   2 11867.2 382.380   4
  13   5  -1 856.409 90.2253  17
 -13  -5   1 971.981 92.0428  14
 -13  -5   1 815.987 79.2714   4
 -13  -5   0 5895.31 237.001  14
 -13  -5   0 5843.35 228.106   4
 -13  -5  -1 9664.49 343.384   8
 -13  -5  -1 9930.90 326.817  14
 -13  -5  -1 9638.17 313.668   4
 -13  -5  -2-1.89221 14.5597   4
 -13  -5  -2 31.4242 16.5807  14
 -13  -5  -3 1222.11 96.2759   4
 -13  -5  -3 1253.49 112.408   6
 -13  -5  -3 1237.62 99.4320  14
 -13  -5  -4 3338.37 168.226   4
 -13  -5  -4 3163.72 189.588   6
 -13  -5  -4 3248.65 167.062  14
 -13  -5  -5 1720.95 117.933   4
 -13  -5  -5 1768.39 117.724  14
 -13  -5  -6 446.625 57.1055   4
 -13  -5  -6 468.425 57.7589  14
 -13  -5  -7 892.607 76.8992   4
 -13  -5  -7 849.249 73.1459  14
 -13   7   7 2000.00 120.467  11
  13   7  -7 1621.03 108.390  19
 -13   7   6 3667.64 178.383  11
  13   7  -6 3648.65 192.462  17
 -13   7   5 1932.14 128.398  11
  13   7  -5 1859.76 137.256  17
 -13   7   4 1325.78 107.387  11
  13   7  -4 1402.91 119.259  17
 -13   7   3 937.629 90.6032  11
 -13  -7   3 932.501 92.4690   6
  13   7  -3 1010.43 99.2916  17
 -13   7   2 9439.65 335.017  11
  13   7  -2 10194.3 361.334  17
  13   7  -1 22.4076 19.9494  17
  13   7   0 909.809 92.1263  17
 -13  -7   0 977.107 89.7576  14
  13   7   1 553.205 72.0271  17
 -13  -7  -1 446.175 58.3400  14
 -13  -7  -2 10509.0 339.804  14
 -13  -7  -3 785.552 87.4843   6
 -13  -7  -3 744.952 73.2946  14
 -13  -7  -4 705.512 78.4809   6
 -13  -7  -4 676.211 64.2941   4
 -13  -7  -4 912.939 78.1264  14
 -13  -7  -5 38.2303 14.3416   4
 -13  -7  -5 47.1779 18.5672  14
 -14   0  11 3.80362 12.7211   5
 -14   0  10 661.465 73.5290   5
 -14   0   9 17.9886 20.0083   5
 -14   0   8 5215.88 229.861   5
 -14   0   7 23.1346 16.8773   5
 -14   0   6 44223.5 1011.98   5
 -14   0   6 43761.5 1018.78  13
 -14   0   5 24.8143 23.4908   7
 -14   0   5 19.2174 17.8309   5
 -14   0   5 28.0496 21.9832  13
  14   0  -4 54161.3 1584.66   2
 -14   0   4 57120.6 1254.00   5
 -14   0   4 56791.1 1273.12   4
 -14   0   4 57174.8 1288.59  16
 -14   0   4 58277.0 1273.53   7
 -14   0   4 59234.7 1259.19  13
 -14   0   3 12.2550 14.0099   7
 -14   0   3 10.3813 16.2339   4
  14   0  -3-0.79065 23.8373   2
 -14   0   3 25.5334 16.2963   5
 -14   0   3 13.4261 10.9586  16
 -14   0   3 1.85545 11.8466  13
 -14   0   2 866.594 74.7655   5
 -14   0   2 799.143 85.0788   8
 -14   0   2 941.158 76.2699  16
 -14   0   2 869.485 72.4286   4
 -14   0   2 873.067 72.2741  13
 -14   0   2 896.515 75.5486   7
 -14   0   1 0.37623 10.6602   7
 -14   0   1 6.03439 8.89803   4
 -14   0   1 12.3006 13.8672   5
 -14   0   1-2.14407 13.0080   8
 -14   0   1 11.9086 8.58387  13
  14   0   0 6528.91 400.525   1
 -14   0   0 6872.83 264.411   5
 -14   0   0 7143.79 251.999   8
 -14   0   0 6864.62 231.241   4
 -14   0   0 7026.08 242.896  13
 -14   0   0 6922.98 246.271   7
 -14   0  -1 40.3835 18.5576   7
 -14   0  -1 54.7552 21.8980   8
 -14   0  -1 42.1027 15.4780   4
  14   0   1 84.4703 46.0400   1
 -14   0  -1 24.1759 14.0691  13
 -14   0  -2 43.6821 18.9885   7
  14   0   2 69.8719 47.4999   1
 -14   0  -2 58.6380 18.8777   4
 -14   0  -2 75.8298 22.4263   8
  14   0   3 44.7760 64.8911   1
 -14   0  -3 1.91213 11.6972   4
 -14   0  -3 7.50875 10.8904   8
 -14   0  -4 2269.71 129.703   4
  14   0   4 2003.35 263.244   1
 -14   0  -4 2575.35 141.747   8
 -14   0  -5-5.43660 21.5916   8
 -14   0  -6 17516.5 503.144   8
 -14   0  -7 8.25265 17.3319   8
 -14   0  -8 1470.99 110.378   8
 -14   0  -9-6.85492 13.7262   8
 -14   2  10 1316.04 101.758  11
 -14  -2  10 1469.63 111.832   5
  14   2 -10 1142.65 104.668  19
 -14   2   9 37.9485 20.9082  11
 -14   2   9 70.2988 25.0976   5
  14   2  -9 37.6106 25.2247  19
 -14  -2   9 40.2096 23.1321   5
 -14   2   8 44.8194 22.6252   5
 -14  -2   8 255.723 50.0783   5
 -14   2   7 1480.98 111.806   5
 -14  -2   7 1503.63 116.661   5
 -14   2   6 1157.40 97.5783   5
 -14  -2   6 1304.68 105.001   5
 -14   2   5 14593.1 413.978   5
 -14  -2   5 14069.7 415.037   5
  14   2  -5 14179.7 437.511  17
 -14  -2   5 13420.1 469.433   4
 -14   2   4 625.291 65.2619   5
 -14  -2   4 727.343 70.4566   5
  14   2  -4 651.057 147.963   2
  14   2  -4 612.373 68.7400  17
 -14  -2   4 599.209 80.3377   4
 -14  -2   4 506.372 71.6204  16
 -14   2   4 641.412 68.3045   7
 -14   2   4 462.418 54.1313  13
 -14   2   3 114.001 28.6084   7
 -14  -2   3 97.8826 25.8026   6
 -14  -2   3 129.346 34.6010   4
 -14   2   3 104.526 25.4499   5
 -14  -2   3 152.695 31.9959   5
  14   2  -3 62.1267 50.5852   2
  14   2  -3 84.9486 20.7516  17
 -14  -2   3 108.543 32.3938  16
 -14   2   3 97.3403 24.7593  13
 -14  -2   2 4878.02 203.469   6
 -14   2   2 5052.45 202.634   5
 -14  -2   2 4485.30 193.639   5
 -14  -2   2 5395.65 221.143   8
  14   2  -2 4903.11 373.058   2
 -14   2   2 4693.80 200.386  16
 -14  -2   2 4774.35 215.467   4
 -14   2   2 4811.89 199.473   7
 -14   2   2 4771.53 194.072  13
 -14   2   1 30212.1 735.121  16
 -14  -2   1 30710.6 741.348   6
 -14   2   1 30705.8 741.332   5
 -14  -2   1 30552.4 743.846   8
  14   2  -1 30028.2 1041.43   2
 -14  -2   1 29657.0 729.782  14
 -14   2   1 30504.9 733.941   7
 -14  -2   1 30966.7 750.369   4
 -14   2   1 30833.6 735.501  13
 -14  -2   1 31169.8 738.077  13
 -14  -2   0 38757.7 885.267   6
 -14   2   0 38789.7 897.563   5
 -14  -2   0 37514.9 878.578   8
  14   2   0 37780.2 1216.29   2
 -14  -2   0 35400.1 860.516  14
 -14   2   0 39270.7 891.439   7
 -14  -2   0 38486.3 883.926   4
 -14  -2   0 37193.4 879.020  13
 -14   2   0 38788.7 879.790  16
 -14  -2  -1 19795.5 512.199   6
  14   2   1 18305.3 809.376   1
 -14  -2  -1 18650.0 493.596   8
 -14   2  -1 18379.5 493.389  16
 -14  -2  -1 16893.6 475.105  14
 -14   2  -1 19703.4 518.992   7
  14   2   1 18301.3 767.901   2
 -14  -2  -1 17247.2 496.397  13
 -14  -2  -1 19007.1 508.363   7
 -14  -2  -1 19186.7 501.631   4
 -14  -2  -2 23756.8 588.264   4
  14   2   2 21576.2 903.109   2
 -14  -2  -2 22256.8 588.601   6
 -14  -2  -2 22265.0 578.176   8
 -14   2  -2 22359.7 581.244   8
  14   2   2 20619.1 925.606   1
 -14   2  -2 22913.5 599.607   7
  14   2   3 9051.81 600.560   1
 -14  -2  -3 10880.8 344.288   4
 -14  -2  -3 10403.0 344.999   6
  14   2   3 9342.46 600.490   2
 -14  -2  -3 10743.8 335.974   8
 -14   2  -3 10283.3 334.972   8
 -14  -2  -4 22090.5 585.986   4
 -14  -2  -4 21358.6 570.507   8
 -14   2  -4 20660.2 570.507   8
 -14  -2  -5 4701.25 216.940   4
 -14  -2  -5 4609.20 210.594   8
 -14   2  -5 4437.51 210.469   8
 -14  -2  -6 1965.18 134.335   4
 -14  -2  -6 2024.26 135.386   8
 -14   2  -6 1929.92 134.463   8
 -14  -2  -7 224.090 42.5919   4
 -14  -2  -7 213.131 43.0150   8
 -14   2  -7 258.919 47.8749   8
 -14  -2  -8 1833.95 117.568   4
 -14  -2  -8 2048.85 129.701   8
 -14   2  -8 2159.12 133.369   8
 -14   4  10 1912.03 118.170  11
 -14   4   9 16.7909 13.3536  11
 -14  -4   9 79.5441 26.0238   5
  14   4  -9 93.6590 33.7913  19
 -14   4   8-10.4727 14.3741  11
 -14  -4   8 21.8642 14.8444   5
 -14   4   7 2047.41 135.802  11
 -14   4   7 1668.94 118.317  10
 -14  -4   7 1863.43 127.653   5
 -14   4   6 3290.50 174.847  11
 -14   4   6 3117.71 167.233  10
 -14  -4   6 3078.44 165.354   5
  14   4  -6 3353.98 209.126  17
 -14   4   5 8685.13 305.454  11
 -14   4   5 8058.88 296.908   5
 -14   4   5 8447.04 300.625  10
  14   4  -5 8893.12 359.664  17
 -14   4   4 3751.34 182.048  11
 -14   4   4 3561.18 181.661   5
  14   4  -4 3833.58 217.081  17
 -14  -4   4 4193.68 223.500   4
 -14  -4   3 900.525 89.7784   6
 -14   4   3 831.993 81.2740  11
 -14   4   3 889.366 85.4424   5
  14   4  -3 788.872 190.061   2
  14   4  -3 841.394 93.3280  17
 -14  -4   3 978.496 98.0473   4
 -14  -4   2 16053.7 482.977   6
 -14   4   2 15925.7 472.262   5
  14   4  -2 16568.9 502.486  17
 -14  -4   2 17230.4 491.012   4
 -14  -4   1 176.418 37.5350   4
  14   4  -1 164.824 38.1363  17
  14   4  -1 101.382 52.6637   2
 -14  -4   0 5020.53 215.188  14
 -14  -4   0 4837.73 222.049   6
 -14  -4   0 4992.13 219.248   8
 -14  -4   0 4814.38 205.707   4
 -14  -4  -1 5599.65 242.048   6
 -14  -4  -1 5509.83 232.881   8
 -14  -4  -1 5317.25 222.133  14
  14   4   1 4668.26 391.127   2
 -14  -4  -1 5524.28 222.538   4
 -14  -4  -2 8722.45 295.746   4
 -14  -4  -2 8325.92 317.803   6
 -14  -4  -2 8589.65 310.383   8
 -14  -4  -2 8230.18 290.262  14
 -14  -4  -3 118.108 31.9929   6
 -14  -4  -3 108.317 24.9992   4
 -14  -4  -3 127.399 33.8764   8
 -14  -4  -3 104.519 29.2036  14
 -14  -4  -4 22125.6 579.864   4
 -14  -4  -4 20105.2 599.541   6
 -14  -4  -4 20778.1 582.805   8
 -14  -4  -4 21442.7 570.636  14
 -14  -4  -5 233.314 41.8909   4
 -14  -4  -5 235.913 46.6448   8
 -14  -4  -5 244.987 44.9878  14
 -14  -4  -6 858.866 83.5043   4
 -14   4  -6 773.088 77.7979   8
 -14  -4  -6 788.171 76.1772  14
 -14  -4  -7-0.36423 11.2701   4
 -14   4  -7 7.24925 10.4915   8
 -14  -4  -7 23.8160 15.2306  14
 -14  -4  -8 1959.92 110.252   4
 -14   6   8 1890.13 121.885  11
  14   6  -8 1665.05 113.198  19
 -14   6   7 706.656 76.7778  11
 -14   6   6 6190.39 254.475  11
  14   6  -6 5724.93 275.658  17
 -14   6   5 252.722 51.1265  11
  14   6  -5 297.406 64.2881  17
 -14   6   4 19284.5 555.481  11
  14   6  -4 19310.3 593.495  17
 -14  -6   3 649.343 82.2490   6
 -14   6   3 677.011 78.2522  11
  14   6  -3 683.572 87.6656  17
 -14  -6   2 16502.7 521.944   6
  14   6  -2 17339.3 530.014  17
  14   6  -1 9538.08 345.168  17
 -14  -6   1 8172.03 297.787   4
 -14  -6   0 29.4201 18.1449   4
  14   6   0 45.8535 25.4870  17
 -14  -6   0 25.2034 21.0512  14
 -14  -6  -1 94.9108 23.1854   4
 -14  -6  -1 128.625 33.7165  14
 -14  -6  -2 1998.02 146.945   6
 -14  -6  -2 1958.49 125.590  14
 -14  -6  -2 1902.65 121.323   4
 -14  -6  -3 1664.59 132.245   6
 -14  -6  -3 1701.65 115.763  14
 -14  -6  -3 1514.62 106.835   4
 -14  -6  -4 4001.44 211.098   6
 -14  -6  -4 4528.59 198.130  14
 -14  -6  -4 4472.63 193.782   4
 -14  -6  -5 420.551 53.3482  14
 -14  -6  -5 461.299 55.2165   4
 -14  -6  -6 261.410 39.7338   4
 -14  -6  -6 255.461 38.5323  14
  14   8  -5 2911.41 149.017  17
 -14   8   4 15.9015 13.2851  11
  14   8  -4-1.52821 13.2363  17
 -14   8   3 309.257 44.1058  11
  14   8  -3 313.268 49.9527  17
 -14  -8   2 1916.49 126.413   6
  14   8  -2 2179.47 136.605  17
 -14  -8   1 2416.98 148.861   6
  14   8  -1 2801.58 157.429  17
 -14  -8   0 1334.37 107.207   6
  14   8   0 1414.53 108.693  17
 -14  -8  -1 1757.69 123.126   6
  14   8   1 1884.72 124.930  17
 -14  -8  -2 7597.58 282.941   6
  14   8   2 8235.49 284.492  17
 -14  -8  -3 890.317 73.1381  14
 -15   1  10 173.952 35.4310  11
 -15   1  10 166.742 34.8595   5
 -15  -1  10 228.962 46.0039   5
 -15   1   9 11.3963 18.4636   5
 -15  -1   9 22.0878 24.0687   5
 -15   1   8 5133.81 226.716   5
 -15  -1   8 5081.46 229.288   5
 -15  -1   8 4658.98 219.232  13
 -15   1   7 2837.87 158.774   5
 -15  -1   7 2591.09 157.854   5
 -15   1   6 145.785 35.0706   5
 -15   1   6 99.3124 28.5384  13
 -15   1   5 38.9876 15.9986   7
 -15  -1   5 33.1516 14.6917   7
  15   1  -5 8.09268 40.1840   2
 -15   1   5 91.4058 30.4870   5
 -15  -1   5 40.0575 16.7474   5
 -15   1   5 51.9677 20.1490  13
 -15   1   4 79919.1 1691.95   5
 -15  -1   4 79305.9 1695.51   5
 -15  -1   4 84360.5 1753.55   4
 -15  -1   4 77911.6 1754.15  16
 -15   1   4 80665.9 1713.00   7
 -15   1   4 79094.1 1688.11  13
 -15  -1   4 79969.2 1718.21   7
 -15   1   3 11.1637 13.0404   7
 -15  -1   3 25.7908 20.0912   7
 -15   1   3 29.2832 17.1527   4
 -15  -1   3-2.13890 12.9786   4
 -15   1   3-7.50671 16.8526   5
 -15  -1   3 45.2267 21.1647   5
 -15   1   3 4.70699 16.0944  16
 -15  -1   3 0.54229 17.8000  16
 -15   1   3 14.4182 15.0183  13
 -15  -1   3 14.6569 13.4221  13
 -15  -1   2 1091.24 89.0592   6
 -15   1   2 1159.09 89.5813   5
 -15  -1   2 1086.50 88.5813   5
  15   1  -2 1103.19 164.562   2
 -15  -1   2 1066.93 99.1328   8
 -15   1   2 1015.87 80.8054   4
 -15   1   2 1133.43 88.6875  16
 -15  -1   2 1116.55 92.8164   4
 -15   1   2 1097.17 88.8975   7
 -15   1   2 1227.86 90.0480  13
 -15  -1   2 1061.63 84.5320  13
 -15  -1   2 1086.76 88.5760   7
 -15   1   1 7474.49 261.655  16
 -15  -1   1 7428.36 265.579   6
 -15   1   1 7682.07 275.393   5
 -15  -1   1 7393.15 272.992   5
 -15  -1   1 7619.50 278.456   8
  15   1  -1 6700.36 407.315   2
 -15   1   1 6596.40 239.268   4
 -15  -1   1 7855.69 271.404   4
 -15   1   1 7483.02 265.461   7
 -15   1   1 7412.55 259.150  13
 -15  -1   1 7662.68 261.695  13
 -15  -1   1 7642.97 269.086   7
 -15  -1   0 15854.3 441.178   6
 -15   1   0 16258.2 471.018   5
 -15  -1   0 14908.8 463.578   5
 -15  -1   0 15404.3 442.825   8
 -15   1   0 14504.5 444.589   8
  15   1   0 14473.9 633.613   2
 -15   1   0 16242.4 450.132   7
 -15  -1   0 15567.7 434.463   4
 -15   1   0 15950.2 442.326  13
 -15  -1   0 15577.3 439.758  13
 -15  -1   0 16003.1 444.846   7
 -15  -1  -1 10991.5 347.558   6
  15   1   1 10111.2 594.088   1
 -15  -1  -1 11564.3 347.993   8
 -15   1  -1 10950.2 347.897   8
 -15   1  -1 11928.7 363.890   7
 -15  -1  -1 10573.7 347.635  13
 -15  -1  -1 10845.1 347.497   7
 -15  -1  -1 10947.0 336.912   4
 -15  -1  -2 5584.06 217.750   4
 -15  -1  -2 5263.82 220.944   6
 -15  -1  -2 5441.71 216.872   8
 -15   1  -2 5429.20 221.256   8
  15   1   2 4847.64 419.120   1
 -15   1  -2 5544.54 229.138   7
 -15  -1  -3 1855.66 119.116   4
  15   1   3 1678.40 251.670   1
 -15  -1  -3 1869.05 118.885   8
 -15   1  -3 2029.40 128.386   8
 -15  -1  -4 1062.40 91.9062   4
 -15  -1  -4 1191.64 96.0101   8
 -15   1  -4 1289.21 102.998   8
 -15  -1  -5 5232.01 228.890   4
 -15  -1  -5 5823.45 240.433   8
 -15   1  -5 5661.98 241.508   8
 -15  -1  -6 2939.34 164.341   8
 -15   1  -6 2991.86 166.899   8
 -15  -1  -7 120.918 36.7378   8
 -15   1  -7 86.0355 32.3892   8
 -15  -1  -8 1128.65 94.2222   8
 -15   1  -8 1093.33 92.7204   8
 -15   3  10 5514.59 215.134  11
 -15  -3  10 5992.20 222.852   5
 -15   3   9 58.1678 28.2909  11
 -15  -3   9 33.3105 23.7289   5
  15   3  -9 66.0597 40.3559  19
 -15   3   8 2720.62 160.069  11
 -15   3   8 2241.50 140.695   5
 -15  -3   8 2462.90 154.126   5
 -15   3   7 1168.72 101.137  11
 -15   3   7 938.435 89.0786   5
 -15  -3   7 1062.71 98.4297   5
 -15   3   6 321.698 52.2504  11
 -15   3   6 200.024 42.9354   5
 -15  -3   6 210.056 43.4441   5
  15   3  -6 207.769 47.4421  17
 -15  -3   5 113.666 37.2703   4
 -15   3   5 163.120 35.3669  11
 -15   3   5 153.298 36.9249   5
 -15  -3   5 107.865 29.3044   5
  15   3  -5 106.575 32.9851  17
 -15   3   4 3797.50 178.217  11
 -15   3   4 4059.72 189.043   5
  15   3  -4 3475.17 399.095   2
 -15  -3   4 3625.66 176.197   5
 -15  -3   4 3440.39 212.711   4
 -15   3   4 3811.45 191.087   7
  15   3  -4 4044.04 208.076  17
 -15  -3   3 745.037 77.5979   6
 -15   3   3 893.079 83.6093   5
  15   3  -3 875.074 192.209   2
  15   3  -3 835.432 87.4825  17
 -15  -3   3 825.075 93.6352   4
 -15   3   3 783.624 79.0173   7
 -15  -3   3 634.850 79.6066  16
 -15  -3   2 11922.9 381.830   6
 -15   3   2 12504.1 384.410   5
  15   3  -2 11503.9 383.542  17
 -15  -3   2 12326.9 400.959   4
 -15   3   2 11412.7 369.782   7
 -15  -3   1 495.487 63.6423   6
 -15   3   1 554.279 67.5169   5
 -15  -3   1 465.068 60.1675   4
 -15  -3   1 402.083 57.8713   8
  15   3  -1 489.858 122.212   2
 -15  -3   1 550.994 67.4882  14
 -15   3   1 612.058 68.9362   7
 -15  -3   1 609.266 70.3344  13
 -15  -3   0 5671.94 237.254   6
  15   3   0 5376.20 423.317   2
 -15  -3   0 5577.88 230.074   8
 -15   3   0 5972.78 243.148   7
 -15  -3   0 5579.78 229.520  14
 -15  -3   0 5968.74 234.215   4
 -15  -3   0 6211.42 245.866  13
  15   3   1 2282.16 271.569   1
 -15  -3  -1 2757.37 156.920   6
 -15  -3  -1 2783.89 152.937   8
 -15  -3  -1 2441.06 139.737  14
  15   3   1 2252.67 267.064   2
 -15  -3  -1 2676.36 147.617   4
 -15  -3  -1 2471.22 151.167   7
 -15  -3  -2 30381.9 722.383   4
 -15  -3  -2 29164.0 738.037   6
  15   3   2 24032.0 1090.12   1
 -15  -3  -2 29803.6 729.080   8
 -15  -3  -2 27435.1 701.441  14
  15   3   2 24616.4 1055.19   2
 -15  -3  -3 7842.68 283.455   4
 -15  -3  -3 7291.54 289.423   6
 -15  -3  -3 7797.49 286.216   8
 -15  -3  -4 9346.60 319.610   4
 -15  -3  -4 7942.95 315.597   6
 -15  -3  -4 9225.61 322.643   8
 -15   3  -4 8811.21 313.832   8
 -15  -3  -4 7996.35 296.050  14
 -15  -3  -5 248.622 46.7389   4
 -15  -3  -5 270.798 50.6273   8
 -15   3  -5 244.705 46.6765   8
 -15  -3  -6 13496.8 416.398   4
 -15  -3  -6 13630.4 425.137   8
 -15   3  -6 13115.1 415.280   8
 -15  -3  -7 92.2249 27.6934   4
 -15  -3  -7 136.781 33.9403   8
 -15   3  -7 125.795 32.6558   8
 -15  -3  -8 2558.23 130.356   4
 -15   3  -8 2572.23 136.656   8
 -15   5   9 125.458 30.1247  11
  15   5  -9 190.508 38.7845  19
 -15   5   8 251.994 44.9248  11
  15   5  -8 305.166 53.0869  19
 -15   5   7 1.13490 21.5857  11
 -15   5   6 1237.16 106.767  11
  15   5  -6 995.037 110.766  17
 -15   5   5 72.7480 28.5831  11
  15   5  -5 110.656 38.4902  17
 -15   5   4 6229.70 266.237  11
  15   5  -4 6604.39 305.584  17
 -15  -5   4 6445.66 274.933   4
 -15  -5   3 392.009 62.1642   6
 -15  -5   3 331.770 54.6104   4
 -15   5   3 310.468 52.7958  11
  15   5  -3 421.240 69.4914  17
 -15  -5   2 30082.3 813.308   6
  15   5  -2 32493.2 840.204  17
 -15  -5   2 31534.9 791.862   4
 -15  -5   1 3764.06 206.301   6
  15   5  -1 3517.16 198.307  17
 -15  -5   1 3539.94 181.100   4
 -15  -5   0 12832.5 425.808   6
  15   5   0 12178.0 414.914  17
 -15  -5   0 12365.3 394.573  14
 -15  -5   0 11818.6 379.969   4
 -15  -5  -1 7191.93 296.101   6
 -15  -5  -1 6774.47 279.648   8
 -15  -5  -1 6878.69 267.040  14
 -15  -5  -1 6652.78 256.369   4
 -15  -5  -2 4304.04 223.016   6
 -15  -5  -2 3985.02 201.858   8
 -15  -5  -2 4243.34 197.831  14
 -15  -5  -2 4175.91 191.267   4
 -15  -5  -3 1287.17 117.027   6
 -15  -5  -3 1270.77 105.602   8
 -15  -5  -3 1344.54 104.462  14
 -15  -5  -3 1280.09 100.277   4
 -15  -5  -4 5771.79 229.925   4
 -15  -5  -4 5151.39 248.086   6
 -15  -5  -4 5448.46 225.102  14
 -15  -5  -5 1345.39 102.037   4
 -15  -5  -5 1402.93 100.923  14
 -15  -5  -6 481.020 55.9307   4
 -15  -5  -6 444.465 51.6175  14
 -15   7   6 108.995 27.5941  11
  15   7  -6 72.4829 24.3142  17
 -15   7   5 4962.12 210.276  11
  15   7  -5 5294.13 234.921  17
 -15   7   4 8452.54 298.960  11
  15   7  -4 8958.88 328.905  17
 -15  -7   3 298.529 51.7099   6
 -15   7   3 312.533 48.2864  11
  15   7  -3 344.854 58.7819  17
 -15  -7   2 671.988 80.3073   6
  15   7  -2 843.953 91.1560  17
 -15  -7   1 279.726 53.8737   6
  15   7  -1 308.312 55.4586  17
 -15  -7   0 348.551 58.5608   6
  15   7   0 393.315 60.5825  17
 -15  -7  -1 362.291 57.2622   6
  15   7   1 398.535 58.3063  17
 -15  -7  -1 399.187 53.3658  14
 -15  -7  -2 376.342 59.1907   6
  15   7   2 412.497 59.6425  17
 -15  -7  -2 310.659 50.2316  14
 -15  -7  -3 2966.76 168.068   6
  15   7   3 3427.41 170.013  17
 -15  -7  -3 3326.76 156.284  14
  15   7   4 5316.62 211.231  17
 -15  -7  -4 5917.20 209.325  14
 -16   0  10 1634.74 114.368   5
 -16   0   9 5.51738 15.8606   5
 -16   0   8 372.922 59.4525   5
 -16   0   7 17.1095 22.3575   5
 -16   0   7 22.7554 20.0864  13
 -16   0   6 696.890 74.6144   5
 -16   0   6 653.376 73.1490  13
 -16   0   5 57.2632 30.6189   7
 -16   0   5 63.8978 25.5567   5
 -16   0   5 41.3973 24.1427  13
 -16   0   4 112655. 2387.59   5
 -16   0   4 114793. 2413.19   4
 -16   0   4 113647. 2431.44  16
 -16   0   4 118174. 2411.29   7
 -16   0   4 115617. 2384.93  13
 -16   0   3 15.1966 12.7959   7
 -16   0   3 68.0991 29.3024   4
 -16   0   3 7.69213 19.1588   5
 -16   0   3 24.1776 16.6753  16
 -16   0   3 11.9440 16.7916  13
 -16   0   2 2303.40 137.150   5
 -16   0   2 2014.03 147.529   8
 -16   0   2 2381.46 138.081  16
 -16   0   2 2361.51 134.315   4
 -16   0   2 2383.12 137.330   7
 -16   0   2 2348.70 131.643  13
 -16   0   1 36.2136 17.5055   7
 -16   0   1 23.3983 16.1306   4
 -16   0   1 23.2572 17.6410   5
 -16   0   1 39.3689 22.8781   8
 -16   0   1 44.4268 20.7971  13
 -16   0   0 31222.8 798.546   5
 -16   0   0 30153.9 767.057   8
 -16   0   0 30298.1 737.877   4
 -16   0   0 31505.8 764.773   7
 -16   0   0 31146.3 756.711  13
 -16   0  -1 58.3841 18.5023   7
 -16   0  -1 19.4610 13.2301   4
 -16   0  -1 56.2482 23.9564   8
 -16   0  -1 31.5477 20.0305  13
 -16   0  -2 9071.84 309.231   8
 -16   0  -2 8733.67 310.770   7
 -16   0  -2 8296.41 281.784   4
 -16   0  -3 14.9412 12.6092   4
 -16   0  -3 10.4465 20.2399   8
 -16   0  -4 5232.66 229.556   8
 -16   0  -5-1.46964 16.3594   8
 -16   0  -6 3704.59 189.966   8
 -16   0  -7 10.5693 17.0438   8
 -16   0  -8 5233.39 216.394   8
 -16   2  10 1117.42 89.7629  11
 -16   2  10 996.538 82.3369   5
 -16  -2  10 1114.83 93.2042   5
 -16   2   9 195.920 44.2822  11
 -16   2   9 125.527 36.8246   5
 -16  -2   9 202.227 47.0195   5
  16   2  -9 126.155 38.4880  19
 -16   2   8 5797.59 243.381  11
 -16   2   8 5399.86 235.243   5
 -16  -2   8 5746.30 249.597   5
 -16   2   7 2591.74 153.074   5
 -16  -2   7 2571.52 158.153   5
 -16   2   6 2620.34 152.032   5
 -16  -2   6 2591.29 154.982   5
 -16  -2   6 2379.95 156.322   7
 -16   2   5 23.5037 15.3545   7
 -16  -2   5 36.0680 27.5914   4
 -16   2   5 25.5156 21.7944   5
 -16  -2   5 23.0192 17.5861   5
  16   2  -5 94.3052 31.8223  17
 -16   2   5 54.5140 19.0964  13
 -16   2   4 450.733 53.4785  11
 -16   2   4 506.901 61.4882   5
 -16  -2   4 528.981 63.4559   5
  16   2  -4 379.048 121.091   2
  16   2  -4 514.788 66.1682  17
 -16  -2   4 537.925 79.8271   4
 -16  -2   4 372.905 64.0247  16
 -16   2   4 473.323 63.3738   7
 -16   2   4 397.440 54.6868  13
 -16  -2   3 2499.01 146.766   6
 -16   2   3 2640.80 148.501   5
 -16  -2   3 2450.03 142.262   5
  16   2  -3 2270.54 289.888   2
 -16  -2   3 2380.44 160.789  16
 -16  -2   3 2493.97 164.411   4
 -16   2   3 2521.33 148.318   7
 -16   2   3 2547.87 141.846  13
 -16  -2   2 4043.89 193.846   6
 -16   2   2 4129.94 193.467   5
 -16  -2   2 4345.69 208.108   8
  16   2  -2 3826.28 360.607   2
 -16   2   2 4291.64 201.282  16
 -16  -2   2 3961.71 203.399   4
 -16   2   2 4078.44 192.067   7
 -16   2   2 4137.90 189.529  13
 -16  -2   2 4241.17 193.388  13
 -16  -2   1 2694.15 153.364   6
 -16  -2   1 2804.18 155.790   8
  16   2  -1 2242.04 262.031   2
 -16   2   1 2634.28 153.234  16
 -16  -2   1 2587.47 154.315   4
 -16   2   1 2601.55 148.284   7
 -16  -2   1 2663.85 149.076  13
 -16  -2   1 2769.85 155.616   7
 -16  -2   0 10246.2 345.101   6
 -16  -2   0 10186.0 341.984   8
 -16   2   0 10592.6 349.954  16
 -16   2   0 10864.1 356.151   7
 -16  -2   0 11089.5 351.585   4
 -16  -2   0 10516.7 347.139  13
 -16  -2   0 10545.1 348.827   7
 -16  -2  -1 298.631 50.4725   7
 -16  -2  -1 398.975 59.0761   6
  16   2   1 337.135 107.694   1
 -16  -2  -1 266.074 48.9558   8
 -16   2  -1 288.427 48.6511  16
  16   2   1 314.433 99.0087   2
 -16   2  -1 383.598 58.6014   7
 -16  -2  -1 342.262 54.8923   4
 -16  -2  -1 309.958 52.2063  13
 -16  -2  -2 50992.9 1165.33   6
 -16  -2  -2 51148.7 1151.86   8
 -16   2  -2 50158.5 1158.68   8
 -16  -2  -2 51677.3 1156.64   4
 -16  -2  -3 661.133 72.3996   4
 -16  -2  -3 677.611 77.4040   6
 -16  -2  -3 778.939 79.0221   8
 -16   2  -3 645.184 74.7977   8
 -16  -2  -4 123.169 32.8471   4
 -16  -2  -4 219.210 45.9170   8
 -16   2  -4 238.116 45.5726   8
 -16  -2  -5 1824.38 127.302   4
 -16  -2  -5 1907.63 132.969   8
 -16   2  -5 1969.43 136.087   8
 -16  -2  -6 5160.14 227.314   4
 -16  -2  -6 5682.00 241.201   8
 -16   2  -6 5529.60 242.009   8
 -16  -2  -7 122.826 30.2304   4
 -16  -2  -7 122.537 33.9495   8
 -16   2  -7 124.809 33.9940   8
 -16  -2  -8 1708.78 111.662   8
 -16   2  -8 1773.21 113.181   8
 -16   4   9 822.542 79.4473  11
 -16  -4   9 587.267 61.9936   5
  16   4  -9 755.250 84.0913  19
 -16   4   8 3197.39 172.290  11
 -16  -4   8 2890.26 154.346   5
 -16   4   7 1300.44 108.171  11
 -16  -4   7 1126.89 95.1237   5
 -16   4   6 3334.77 176.106  11
 -16   4   6 2995.89 167.641   5
  16   4  -6 3326.09 206.934  17
 -16   4   5 1713.85 123.074  11
 -16   4   5 1571.73 118.795   5
  16   4  -5 1705.30 143.515  17
 -16   4   4 2332.85 144.965  11
 -16   4   4 2794.12 162.488   5
  16   4  -4 2535.31 175.422  17
 -16  -4   4 3012.30 189.091   4
 -16  -4   3 4180.40 214.213   6
 -16   4   3 4277.25 212.350   5
  16   4  -3 4399.67 232.309  17
 -16  -4   3 4762.85 235.363   4
 -16  -4   2 14677.4 470.351   6
  16   4  -2 14614.4 478.203  17
 -16  -4   2 15721.5 476.715   4
 -16  -4   1 2908.47 174.341   6
  16   4  -1 2558.41 164.825  17
 -16  -4   1 2841.14 165.017   4
 -16  -4   1 2916.26 166.551  13
 -16  -4   0 29.2405 28.8299   6
 -16  -4   0 47.2139 25.7788   4
 -16  -4   0 61.7187 33.5894   8
  16   4   0 41.1290 22.0779  17
 -16  -4   0 50.9156 26.6807  14
 -16  -4  -1 683.797 83.7929   6
 -16  -4  -1 751.786 82.2788   8
 -16  -4  -1 713.215 76.4920  14
 -16  -4  -1 714.939 75.1288   4
 -16  -4  -1 746.324 86.9120   7
 -16  -4  -2 25720.2 712.977   6
 -16  -4  -2 26502.4 697.234   8
 -16  -4  -2 26115.7 680.103  14
 -16  -4  -2 27240.2 680.191   4
 -16  -4  -3 520.796 71.5075   6
 -16  -4  -3 554.920 73.0247   8
 -16  -4  -3 524.784 64.5523  14
 -16  -4  -3 523.169 65.2930   4
 -16  -4  -4 103.357 35.7842   6
 -16  -4  -4 116.066 34.1818   4
 -16  -4  -4 107.026 35.0024   8
 -16  -4  -4 97.2769 29.2690  14
 -16  -4  -5 1032.99 91.5934   4
 -16  -4  -5 944.082 91.4338   8
 -16  -4  -5 971.391 84.7435  14
 -16  -4  -6 6474.87 242.556   4
 -16  -4  -7-5.94359 11.9911   4
 -16   6   7 998.483 87.3035  11
 -16   6   6 166.118 36.8528  11
  16   6  -6 202.099 44.6249  17
 -16   6   5 3074.46 168.821  11
  16   6  -5 3487.83 202.611  17
 -16   6   4 18970.8 543.062  11
  16   6  -4 19702.4 590.328  17
 -16  -6   3 3239.61 188.816   6
  16   6  -3 3719.62 209.445  17
 -16  -6   2 7344.35 305.814   6
 -16  -6   2 6756.27 268.362   4
 -16  -6   1 1385.56 123.109   6
  16   6  -1 1392.44 121.561  17
 -16  -6   1 1399.89 106.050   4
 -16  -6   0 8305.58 331.041   6
  16   6   0 8511.72 325.794  17
 -16  -6   0 7801.76 286.034   4
 -16  -6  -1 55.5196 27.1064   6
 -16  -6  -1 95.1453 27.8887   4
  16   6   1 99.1105 32.2496  17
 -16  -6  -1 57.4548 23.5277  14
 -16  -6  -2 13.2512 14.1127   6
 -16  -6  -2-2.27138 21.2038   4
  16   6   2 13.3767 12.9230  17
 -16  -6  -2 6.05983 14.0925  14
 -16  -6  -3 2451.04 158.467   6
 -16  -6  -3 2599.74 143.370  14
 -16  -6  -3 2403.41 135.868   4
 -16  -6  -4 6038.65 225.864  14
 -16  -6  -4 5942.84 221.098   4
 -16  -6  -5 39.0936 15.9615   4
 -16  -6  -5 37.9052 17.3306  14
  16   8  -3 815.252 76.3289  17
  16   8  -2 0.65930 11.4690  17
 -16  -8   1 24.6004 17.2293   6
  16   8  -1-31.6241 25.8489  17
 -16  -8   0 9377.79 315.538   6
  16   8   0 9765.81 320.033  17
 -16  -8  -1 1764.48 114.202   6
 -17   1  10 1605.66 106.578  11
 -17   1  10 1681.48 110.768   5
 -17  -1  10 1782.88 117.886   5
 -17   1   9 3290.92 172.028   5
 -17  -1   9 3444.31 179.973   5
 -17   1   8 722.002 79.9278   5
 -17  -1   8 843.906 87.2091   5
 -17  -1   8 653.502 75.1307  13
 -17   1   7 570.666 71.2549   5
 -17  -1   7 465.428 67.3775   5
 -17  -1   7 541.424 70.6002  13
 -17   1   6 1072.58 95.3283   5
 -17  -1   6 1216.12 104.912   5
 -17   1   6 1003.28 91.5310  13
 -17  -1   6 952.236 95.6512   7
 -17  -1   6 1013.41 93.9801  13
 -17   1   5 2941.80 163.357   5
 -17  -1   5 3154.35 170.943   5
 -17   1   5 2987.63 171.043   7
 -17   1   5 2937.87 161.316  13
 -17  -1   5 3107.84 175.829   7
 -17  -1   5 3098.23 167.374  13
 -17   1   4 23153.1 616.086   5
 -17  -1   4 23386.4 624.623   5
 -17  -1   4 24940.8 672.600   4
 -17  -1   4 23336.8 676.851  16
 -17   1   4 23443.9 636.359   7
 -17   1   4 23308.6 615.674  13
 -17  -1   4 23206.4 617.969  13
 -17  -1   4 23932.6 639.381   7
 -17   1   3 12133.1 380.354   5
 -17  -1   3 11805.3 378.217   5
 -17   1   3 11383.9 372.953   4
 -17   1   3 11833.5 388.253  16
 -17  -1   3 12064.6 409.139  16
 -17  -1   3 12735.1 409.051   4
 -17   1   3 12082.0 387.045   7
 -17   1   3 11626.3 369.363  13
 -17  -1   3 11995.3 371.417  13
 -17  -1   3 12044.6 386.337   7
 -17   1   2 7696.93 288.468   5
 -17  -1   2 7881.68 290.858   5
 -17  -1   2 7877.61 312.611   8
 -17   1   2 7578.91 284.931  16
 -17   1   2 7448.99 273.717   4
 -17  -1   2 7854.65 299.275  16
 -17  -1   2 7630.66 292.130   4
 -17   1   2 7688.99 284.348   7
 -17   1   2 7792.49 278.949  13
 -17  -1   2 7699.43 278.807  13
 -17  -1   2 7609.44 283.491   7
 -17   1   1 1040.05 97.8167   5
 -17  -1   1 1029.45 98.0707   5
 -17  -1   1 1012.79 95.7476   8
 -17   1   1 1038.02 91.9315  16
 -17   1   1 996.650 84.1792   4
 -17  -1   1 1011.23 90.9504   4
 -17   1   1 1029.56 89.8350   7
 -17   1   1 1010.11 88.2198  13
 -17  -1   1 1087.30 92.6824  13
 -17  -1   1 1114.41 95.5812   7
 -17   1   0 2706.02 169.243   5
 -17  -1   0 2506.54 151.652   8
 -17   1   0 2525.48 158.839   8
 -17   1   0 2939.60 159.879  16
 -17  -1   0 2698.51 150.190   4
 -17   1   0 2760.99 159.750   7
 -17   1   0 2810.67 158.072  13
 -17  -1   0 2672.80 153.197  13
 -17  -1   0 2645.51 154.339   7
 -17  -1  -1 8030.35 296.468   8
 -17   1  -1 8178.27 304.854   8
 -17   1  -1 8512.03 308.886   7
 -17  -1  -1 8209.01 290.413   4
 -17  -1  -1 8224.23 305.812  13
 -17  -1  -1 8205.07 304.756   7
 -17  -1  -2 8407.36 301.812   8
 -17   1  -2 8390.41 309.186   8
 -17   1  -2 8049.82 310.170   7
 -17  -1  -2 8082.01 290.507   4
 -17  -1  -3 55.8586 23.6431   4
 -17  -1  -3 42.1974 24.0435   8
 -17   1  -3 81.5146 30.4191   8
 -17  -1  -4 10023.1 344.840   8
 -17   1  -4 10168.9 356.210   8
 -17  -1  -4 9516.09 331.327   4
 -17  -1  -5 682.559 79.4894   8
 -17   1  -5 753.446 84.7505   8
 -17  -1  -5 607.842 72.1548   4
 -17  -1  -6 134.950 37.7912   8
 -17   1  -6 123.859 36.7235   8
 -17  -1  -7 2827.43 155.890   8
 -17   1  -7 2632.98 152.578   8
 -17   1  -8 4058.26 179.524   8
 -17   3   9 51.2541 25.8653  11
 -17  -3   9 31.1671 24.0180   5
  17   3  -9 62.0425 34.4456  19
 -17  -3   9 36.7666 24.5602  13
 -17   3   8 1389.56 109.960  11
 -17   3   8 1129.19 96.5635   5
 -17  -3   8 1095.48 98.1490   5
 -17   3   7 1766.47 126.411  11
 -17   3   7 1892.84 129.289   5
 -17  -3   7 1764.27 127.735   5
 -17  -3   7 1570.61 126.700   7
 -17   3   6 15180.8 452.608  11
 -17   3   6 14828.8 453.365   5
 -17  -3   6 14827.1 454.534   5
 -17  -3   6 14902.8 481.037   7
 -17   3   5 2264.24 139.672  11
 -17   3   5 2330.08 146.761   5
 -17  -3   5 2242.27 140.786   5
  17   3  -5 2133.25 154.475  17
 -17  -3   5 1879.37 163.729   4
 -17   3   4 24.0438 17.5028   7
 -17  -3   4 45.2518 22.2125   6
 -17  -3   4 52.6603 33.1914   4
 -17   3   4 36.8565 26.7815   5
  17   3  -4 51.3519 23.3484  17
 -17  -3   4 68.3763 30.3871  16
 -17  -3   3 1174.79 104.957   6
 -17   3   3 1263.31 108.572   5
 -17  -3   3 1087.00 109.995  16
 -17  -3   3 1309.37 121.400   4
 -17   3   3 1156.19 104.102   7
 -17  -3   2 1802.60 132.124   6
 -17   3   2 2057.10 139.641   5
 -17  -3   2 1807.32 135.904   4
 -17   3   2 1959.19 134.294   7
 -17  -3   2 1799.74 129.629  13
 -17  -3   1 2299.94 149.457   6
 -17  -3   1 2154.05 140.070   8
 -17   3   1 2100.79 139.206   7
 -17  -3   1 2329.32 148.876   4
 -17  -3   1 2151.10 141.331  13
 -17  -3   0 1257.66 107.122   6
 -17  -3   0 1181.59 100.397   8
 -17  -3   0 1225.11 102.053  14
 -17  -3   0 1169.42 98.9517   4
 -17  -3   0 1160.35 103.891  13
 -17  -3   0 1139.43 104.041   7
 -17  -3  -1 726.194 83.8353   6
 -17  -3  -1 703.754 78.2003   8
 -17  -3  -1 547.855 65.9769  14
 -17  -3  -1 675.692 77.5241   4
 -17  -3  -1 663.610 78.1955   7
 -17  -3  -2 51804.6 1213.41   6
 -17  -3  -2 52408.4 1199.42   8
 -17  -3  -3 130.728 38.1529   6
 -17  -3  -3 133.925 38.0468   4
 -17  -3  -3 103.050 36.0347   8
 -17  -3  -4 702.735 83.8574   6
 -17  -3  -4 675.500 78.3856   8
 -17  -3  -4 783.075 83.2703   4
 -17  -3  -5 4.23760 14.0446   4
 -17  -3  -5 4.34613 15.4711   8
 -17   3  -5 14.1169 16.5834   8
 -17  -3  -6 6804.88 267.302   8
 -17   3  -6 6178.99 250.687   8
 -17  -3  -6 6744.95 254.074   4
 -17  -3  -7 24.8121 12.9068   4
 -17  -3  -7 6.74932 12.6520   8
 -17   3  -7 11.4716 10.9673   8
 -17   5   8 27.2052 20.2734  11
  17   5  -8 52.4635 21.7696  19
 -17   5   7 893.339 86.2984  11
 -17  -5   7 776.178 85.7544   7
 -17   5   6 2705.36 159.405  11
  17   5  -6 2570.43 176.461  17
 -17   5   5 315.161 52.2399  11
  17   5  -5 384.398 70.0645  17
 -17   5   4 4718.08 223.114  11
  17   5  -4 5571.40 270.736  17
 -17  -5   4 5358.97 245.480   4
 -17  -5   3 1725.14 135.317   6
  17   5  -3 1687.19 142.417  17
 -17  -5   3 1785.53 132.494   4
 -17  -5   2 11667.9 412.902   6
  17   5  -2 11632.8 419.489  17
 -17  -5   2 12000.8 392.498   4
 -17  -5   2 11399.3 386.035  13
 -17  -5   1 172.605 46.6218   6
 -17  -5   1 120.512 38.0175   4
  17   5  -1 189.617 45.8385  17
 -17  -5   0 11195.3 404.950   6
  17   5   0 10715.3 389.929  17
 -17  -5   0 12023.5 389.358  14
 -17  -5   0 11438.2 371.993   4
 -17  -5  -1 1047.75 106.391   6
 -17  -5  -1 1115.44 99.0701  14
 -17  -5  -1 1105.20 95.1170   4
 -17  -5  -2 6512.53 286.203   6
 -17  -5  -2 6424.44 267.176   8
 -17  -5  -2 6583.82 258.179  14
 -17  -5  -2 6515.03 252.504   4
 -17  -5  -3 539.829 75.4383   6
 -17  -5  -3 502.120 65.1534   8
 -17  -5  -3 622.458 68.9564  14
 -17  -5  -3 564.615 64.6924   4
 -17  -5  -4 466.136 66.8872   6
 -17  -5  -4 525.722 60.6179  14
 -17  -5  -4 467.845 58.6405   4
 -17  -5  -5-20.4602 16.6746   4
 -17  -5  -5 14.0508 15.1958  14
 -17  -5  -6 979.296 74.1433   4
  17   7  -5 387.080 55.3770  17
  17   7  -4 6297.00 257.936  17
  17   7  -3 1634.35 123.267  17
 -17  -7   2 715.539 79.2001   6
  17   7  -2 847.954 86.9960  17
 -17  -7   1 94.4598 31.9325   6
  17   7  -1 63.5269 28.3704  17
 -17  -7   0 4450.94 213.439   6
  17   7   0 4544.35 213.392  17
 -17  -7  -1 1956.01 134.005   6
  17   7   1 2031.94 131.870  17
 -17  -7  -2 611.510 71.1937   6
  17   7   2 668.002 69.6395  17
 -17  -7  -2 576.917 58.3076   4
 -17  -7  -3 168.110 31.0675  14
 -18   0  10 3706.07 172.050   5
 -18   0   9 13.6454 15.1482   5
 -18   0   8 1347.63 111.023   5
 -18   0   7 8.43178 16.5932   5
 -18   0   7 2.47233 13.3913  13
 -18   0   6 7902.37 295.484   5
 -18   0   6 7096.93 289.981   7
 -18   0   6 7354.02 286.832  13
 -18   0   5 11.1404 20.6042   7
 -18   0   5 13.5287 16.4578   5
 -18   0   5-22.6973 23.9007  13
 -18   0   4 43102.7 1025.94   5
 -18   0   4 43241.9 1046.61   4
 -18   0   4 43166.4 1066.21  16
 -18   0   4 45163.0 1051.49   7
 -18   0   4 43218.7 1021.82  13
 -18   0   3 4.84269 20.3104   7
 -18   0   3 26.7762 28.8126   4
 -18   0   3 12.4088 20.4523   5
 -18   0   3 3.85956 23.2705  16
 -18   0   3 22.6790 18.9100  13
 -18   0   2 37163.3 916.972   5
 -18   0   2 34938.2 941.880   8
 -18   0   2 37669.9 911.854  16
 -18   0   2 37878.4 903.278   4
 -18   0   2 38348.2 908.986   7
 -18   0   2 37709.5 893.741  13
 -18   0   1 4.31523 12.5675   7
 -18   0   1-9.84372 20.1232   4
 -18   0   1-4.39485 21.4410   5
 -18   0   1 24.8445 15.2212   8
 -18   0   1-27.0219 25.9397  16
 -18   0   1 4.57222 15.7930  13
 -18   0   0 17940.2 544.382   8
 -18   0   0 18181.0 511.839   4
 -18   0   0 19754.1 544.399   7
 -18   0   0 19183.2 536.025  13
 -18   0  -1-6.02862 22.6244   7
 -18   0  -1 18.7265 13.7865   4
 -18   0  -1 14.8482 15.4405   8
 -18   0  -2 165.619 41.0142   7
 -18   0  -2 147.885 35.0438   4
 -18   0  -2 253.616 51.1116   8
 -18   0  -3 78.7361 31.6703   8
 -18   0  -4 5109.31 234.270   8
 -18   0  -5-6.36882 17.8816   8
 -18   0  -6 12.5641 20.9878   8
 -18   0  -7 40.5604 20.6759   8
 -18   2   9 3733.52 180.167  11
 -18   2   9 3554.63 174.343   5
 -18  -2   9 4037.82 191.284   5
 -18   2   8 426.850 60.8253  11
 -18   2   8 403.936 59.8758   5
 -18  -2   8 445.786 64.7645   5
 -18  -2   8 426.242 62.8197  13
 -18   2   7 27.6288 19.6467  11
 -18   2   7 42.1481 25.9476   5
 -18  -2   7 58.8904 25.7666   5
 -18  -2   7 58.5427 29.6454  13
 -18   2   6 1040.57 91.2206  11
 -18   2   6 1129.34 99.2825   5
 -18  -2   6 1199.01 104.546   5
 -18  -2   6 1008.90 100.557   7
 -18  -2   6 1227.94 108.372  13
 -18   2   5 1833.35 121.614  11
 -18   2   5 2201.37 140.711   5
 -18  -2   5 2257.61 144.977   5
 -18   2   5 1953.44 141.236   7
 -18   2   5 1876.27 128.985  13
 -18  -2   5 2159.36 143.876  13
 -18  -2   5 2141.83 148.295   7
 -18   2   4 2689.00 158.363   5
 -18  -2   4 2631.65 156.533   5
 -18  -2   4 2733.14 185.482   4
 -18  -2   4 2477.81 181.520  16
 -18   2   4 2608.37 161.580   7
 -18   2   4 2418.89 149.209  13
 -18  -2   4 2877.35 162.154  13
 -18  -2   4 2590.08 163.534   7
 -18   2   3 7560.04 291.774   5
 -18  -2   3 7400.26 286.427   5
 -18  -2   3 7394.98 319.908  16
 -18  -2   3 7763.99 321.461   4
 -18   2   3 7613.63 295.921   7
 -18   2   3 7241.08 281.734  13
 -18  -2   3 7651.75 289.214  13
 -18  -2   3 7728.61 298.121   7
 -18   2   2 311.673 51.3315   7
 -18  -2   2 404.473 59.7882   7
 -18  -2   2 322.982 55.2336   6
 -18  -2   2 313.112 55.9387   4
 -18   2   2 350.737 56.3347   5
 -18   2   2 350.372 57.5744  16
 -18  -2   2 392.072 64.2620  16
 -18   2   2 319.944 50.4754  13
 -18  -2   2 324.171 53.7785  13
 -18  -2   1 1794.27 128.996   6
 -18   2   1 1701.44 131.234   5
 -18  -2   1 1708.49 127.339   8
 -18   2   1 1711.35 128.268  16
 -18  -2   1 1669.20 127.727   4
 -18   2   1 1785.37 127.599   7
 -18  -2   1 1645.17 122.713  13
 -18  -2   1 1701.73 127.766   7
 -18  -2   0 7615.03 295.439   6
 -18  -2   0 7669.51 292.818   8
 -18   2   0 7611.75 297.518  16
 -18   2   0 8001.04 307.466   7
 -18  -2   0 8047.17 302.019   4
 -18  -2   0 7653.66 298.789  13
 -18  -2   0 7722.35 300.574   7
 -18  -2  -1 13965.0 444.320   6
 -18  -2  -1 14133.0 436.034   8
 -18   2  -1 13619.4 430.999  16
 -18   2  -1 14652.8 459.619   7
 -18  -2  -1 14311.4 437.242   4
 -18  -2  -1 13397.2 440.038   7
 -18  -2  -2 8127.55 313.348   6
 -18  -2  -2 8362.78 308.377   8
 -18   2  -2 7985.66 309.370   8
 -18  -2  -2 8145.96 302.448   4
 -18  -2  -3 155.714 38.9899   4
 -18  -2  -3 214.595 46.5579   8
 -18   2  -3 79.5643 30.9514   8
 -18  -2  -4 13871.1 435.421   8
 -18   2  -4 13641.9 440.962   8
 -18  -2  -4 13853.1 428.650   4
 -18  -2  -5 3052.02 171.075   8
 -18   2  -5 3021.19 173.052   8
 -18  -2  -5 2937.86 162.072   4
 -18  -2  -6 1860.61 128.407   8
 -18   2  -6 1948.54 131.248   8
 -18  -2  -6 1628.38 111.302   4
 -18  -2  -7 730.263 73.3381   8
 -18   2  -7 781.770 75.1508   8
 -18   4   8 1326.02 102.636  11
 -18  -4   8 1326.55 106.994  13
 -18   4   7 557.868 67.8467  11
 -18  -4   7 529.762 71.0113   7
 -18   4   6 557.618 67.7217  11
 -18   4   6 688.984 77.1572   5
 -18  -4   6 724.383 86.9781   7
 -18   4   5 26.1705 18.3916  11
 -18   4   5 32.6662 20.7057   5
  18   4  -5 18.0099 21.8745  17
 -18   4   4 1610.20 123.781   5
  18   4  -4 1611.27 135.839  17
 -18  -4   4 1731.46 141.968   4
 -18  -4   3 6072.60 270.512   6
  18   4  -3 5540.65 269.001  17
 -18  -4   3 6426.20 281.684   4
 -18  -4   3 6559.69 274.076  13
 -18  -4   2 2517.93 166.693   6
 -18  -4   2 2372.49 159.765  16
 -18  -4   2 2769.08 169.603   4
 -18  -4   2 2627.66 161.751  13
 -18  -4   1 66.7361 25.8930   6
 -18  -4   1 111.817 41.5697   4
 -18  -4   1 73.9153 27.3856  13
 -18  -4   0 5654.72 257.750   6
 -18  -4   0 5341.58 243.156   8
 -18  -4   0 5678.14 242.440   4
 -18  -4   0 5561.95 257.437   7
 -18  -4  -1 1663.98 133.101   6
 -18  -4  -1 1464.66 119.954   8
 -18  -4  -1 1566.63 119.280  14
 -18  -4  -1 1668.34 120.566   4
 -18  -4  -2 3601.28 200.758   6
 -18  -4  -2 3496.09 188.176   8
 -18  -4  -2 3310.88 175.502  14
 -18  -4  -2 3527.95 180.393   4
 -18  -4  -3 584.316 78.3521   6
 -18  -4  -3 686.305 77.9233   8
 -18  -4  -3 622.984 70.0984  14
 -18  -4  -3 609.592 71.1331   4
 -18  -4  -4 5039.84 224.792   8
 -18  -4  -4 5509.97 221.426   4
 -18  -4  -5 869.890 82.5545   8
 -18  -4  -5 861.836 78.8062   4
 -18  -4  -6 4116.61 172.394   4
 -18   6   6 773.080 72.1430  11
 -18  -6   6 955.376 84.3454  13
  18   6  -5 450.257 65.0359  17
 -18  -6   5 529.006 64.4041  13
  18   6  -4 2318.07 158.301  17
 -18  -6   4 2694.09 152.581  13
 -18  -6   3 38.9133 24.5650   6
 -18  -6   3 9.49614 18.3559   4
  18   6  -3 21.8638 25.1455  17
 -18  -6   2 18130.0 535.531   6
  18   6  -2 17950.8 539.024  17
 -18  -6   2 16678.4 489.011   4
 -18  -6   1 1525.68 126.563   6
  18   6  -1 1399.81 118.697  17
 -18  -6   1 1325.11 102.776   4
 -18  -6   0 12690.1 419.634   6
  18   6   0 11714.5 400.435  17
 -18  -6   0 11769.0 371.629   4
 -18  -6  -1 6532.90 276.705   6
 -18  -6  -1 6363.83 245.099   4
 -18  -6  -2 21.9204 18.8822   6
 -18  -6  -2 18.2507 10.9572   4
 -18  -6  -3 108.658 31.5848   6
 -18  -6  -3 101.535 25.2769   4
 -18  -6  -3 155.083 33.0994  14
 -18  -6  -4 1926.89 109.804   4
 -19   1   9 35.5636 21.4017   5
 -19  -1   9 17.6359 16.1562   5
 -19   1   8 353.103 55.7586   5
 -19  -1   8 403.685 59.8205   5
 -19  -1   8 382.369 55.6384  13
 -19   1   7 456.247 62.2341   5
 -19  -1   7 506.414 68.2924   5
 -19  -1   7 550.535 69.5710  13
 -19   1   6 538.232 69.3622   5
 -19  -1   6 384.253 59.4630   5
 -19   1   6 551.988 69.2023  13
 -19  -1   6 440.858 67.6706   7
 -19  -1   6 551.549 70.6114  13
 -19   1   5 5059.43 227.304   5
 -19  -1   5 5178.55 234.576   5
 -19   1   5 5150.98 241.507   7
 -19   1   5 4903.70 224.263  13
 -19  -1   5 4881.95 237.033   7
 -19  -1   5 5054.39 228.063  13
 -19   1   4 3864.13 197.442   5
 -19  -1   4 3619.31 192.184   5
 -19  -1   4 4135.05 223.931   4
 -19  -1   4 3812.31 225.092  16
 -19   1   4 3691.55 198.661   7
 -19   1   4 3759.66 189.571  13
 -19  -1   4 3487.28 193.003   7
 -19  -1   4 3828.24 192.613  13
 -19  -1   3 406.671 61.6532   7
 -19  -1   3 478.043 73.6362   4
 -19  -1   3 430.747 63.6351   5
 -19   1   3 443.025 65.0272   5
 -19   1   3 489.857 65.6444   4
 -19  -1   3 524.486 77.0985  16
 -19   1   3 396.203 63.9520  16
 -19   1   3 483.802 69.4864   7
 -19   1   3 399.815 59.3833  13
 -19  -1   3 370.479 59.2268  13
 -19   1   2 26984.9 728.054   5
 -19  -1   2 27161.0 726.798   5
 -19  -1   2 27625.9 753.380   8
 -19   1   2 25926.2 696.129   4
 -19   1   2 27426.3 723.419  16
 -19  -1   2 26499.6 729.972  16
 -19  -1   2 28512.9 734.015   4
 -19   1   2 28098.7 721.536   7
 -19   1   2 26781.2 705.107  13
 -19  -1   2 27568.1 709.136  13
 -19  -1   2 27365.8 711.297   7
 -19   1   1 245.563 48.1345   7
 -19  -1   1 244.235 49.9128   7
 -19  -1   1 198.172 39.4531   4
 -19   1   1 226.598 46.5574   5
 -19  -1   1 253.785 51.1589   5
 -19  -1   1 223.844 48.5187   8
 -19   1   1 210.571 45.2004  16
 -19   1   1 229.234 41.5605  13
 -19  -1   1 208.643 45.1089  13
 -19  -1   0 10579.7 374.628   8
 -19   1   0 10129.7 379.413   8
 -19   1   0 11136.4 374.482  16
 -19  -1   0 11357.3 373.263   4
 -19   1   0 11281.5 384.868   7
 -19  -1   0 10935.5 378.130   7
 -19  -1   0 10593.1 372.917  13
 -19  -1  -1 1416.42 116.876   8
 -19   1  -1 1339.68 117.801   8
 -19   1  -1 1443.23 115.388  16
 -19   1  -1 1372.79 118.099   7
 -19  -1  -1 1406.95 111.206   4
 -19  -1  -1 1381.52 117.282   7
 -19  -1  -2 7869.97 306.575   8
 -19   1  -2 8271.05 318.841   8
 -19   1  -2 7896.09 301.468  16
 -19   1  -2 7548.59 310.134   7
 -19  -1  -2 7793.97 293.146   4
 -19  -1  -3 1172.73 105.213   8
 -19   1  -3 1029.99 101.661   8
 -19  -1  -3 908.683 85.4834   4
 -19  -1  -4 4764.85 225.214   8
 -19   1  -4 5117.07 236.394   8
 -19  -1  -4 4300.90 202.391   4
 -19  -1  -5 2094.78 139.073   8
 -19   1  -5 2162.29 144.832   8
 -19  -1  -6 782.137 79.0091   8
 -19   1  -6 836.892 82.8296   8
 -19  -1  -7 1921.74 119.181   8
 -19   1  -7 2028.39 122.550   8
 -19   3   8 11827.9 373.940  11
 -19   3   8 11986.5 377.468   5
 -19  -3   8 12370.9 379.093   5
 -19  -3   8 12564.1 392.872  13
 -19  -3   7 206.933 43.7450   7
 -19   3   7 181.385 39.0375  11
 -19   3   7 330.486 55.6780   5
 -19  -3   7 225.290 44.3859   5
 -19  -3   7 271.887 53.2421  13
 -19   3   6 412.075 57.4540  11
 -19   3   6 527.140 68.5749   5
 -19  -3   6 566.312 67.9069   5
 -19  -3   6 584.195 75.7531  13
 -19  -3   6 567.627 76.9602   7
 -19  -3   5 393.905 65.6063   7
 -19   3   5 382.919 59.5274   5
 -19  -3   5 340.802 59.4085  13
 -19   3   4 9276.82 339.034   5
 -19  -3   4 9029.05 372.301   4
 -19  -3   4 8120.64 354.896  16
 -19   3   4 8921.40 343.085   7
 -19  -3   4 9396.24 340.452  13
 -19  -3   4 9353.52 350.562   7
 -19  -3   3-14.6623 21.1656   7
 -19  -3   3 18.4768 24.8425   4
 -19   3   3 249.639 49.6849   5
 -19  -3   3 180.303 45.8674  16
 -19  -3   3-1.19524 16.7527  13
 -19   3   3-5.69580 25.2226   7
 -19  -3   2 2358.92 157.641   6
 -19   3   2 2306.29 153.972   5
 -19  -3   2 2315.45 163.388  16
 -19  -3   2 2478.66 165.899   4
 -19   3   2 2378.32 154.749   7
 -19  -3   2 2329.76 152.108  13
 -19  -3   2 2634.16 165.129   7
 -19  -3   1 362.625 61.7785   7
 -19  -3   1 350.215 57.9241   6
 -19  -3   1 339.888 58.8415   4
 -19  -3   1 323.149 58.9428   8
 -19  -3   1 357.346 58.0495  13
 -19  -3   0 6078.43 268.791   6
 -19  -3   0 6381.99 265.365   8
 -19  -3   0 7018.80 279.603   4
 -19  -3   0 6372.25 277.695   7
 -19  -3  -1 717.032 84.8193   6
 -19  -3  -1 656.369 78.4209   8
 -19  -3  -1 726.977 79.8075   4
 -19  -3  -1 591.273 76.7054   7
 -19  -3  -2 143.367 39.3033   6
 -19  -3  -2 194.245 42.9745   4
 -19  -3  -2 269.367 50.9632   8
 -19  -3  -3 853.032 89.4074   8
 -19  -3  -3 894.398 88.5526   4
 -19  -3  -4 7773.79 300.226   8
 -19  -3  -4 8014.28 291.673   4
 -19  -3  -5 1033.77 93.9292   8
 -19  -3  -5 896.330 82.5560   4
 -19  -3  -6 2409.70 137.446   8
 -19  -3  -6 2280.54 124.449   4
 -19  -5   7 184.119 38.0507   7
 -19   5   7 243.901 40.9138  11
 -19  -5   7 245.820 40.6401  13
 -19   5   6 369.504 52.0501  11
 -19  -5   6 460.657 61.8875  13
 -19  -5   6 417.442 63.3107   7
  19   5  -5 585.582 77.9084  17
 -19  -5   5 825.435 85.2248  13
  19   5  -4 1084.17 109.213  17
 -19  -5   4 1130.96 103.054   4
 -19  -5   4 1247.71 104.805  13
 -19  -5   3 1294.15 115.089   6
  19   5  -3 1259.36 117.077  17
 -19  -5   3 1304.61 113.047   4
 -19  -5   3 1347.78 108.966  13
 -19  -5   2 3143.88 188.488   6
 -19  -5   2 3331.43 179.613   4
 -19  -5   1 1286.20 117.452   6
 -19  -5   1 1172.10 101.072   4
 -19  -5   1 1215.02 114.803   7
 -19  -5   0 22870.4 638.305   6
 -19  -5   0 22508.6 599.316   4
 -19  -5  -1 2024.59 146.686   6
 -19  -5  -1 2142.92 135.175   4
 -19  -5  -2 6469.20 276.932   6
 -19  -5  -2 6182.13 248.732  14
 -19  -5  -2 6549.88 252.294   4
 -19  -5  -3 1537.00 120.247   6
 -19  -5  -3 1516.81 106.888  14
 -19  -5  -3 1694.51 113.319   4
 -19  -5  -4 1248.48 91.1609   4
 -19  -7   3 2052.47 131.882   7
 -19  -7   2 4832.67 207.023   6
  19   7  -2 5042.58 214.667  17
 -19  -7   2 5320.71 217.303   7
 -19  -7   1 440.930 57.6286   6
 -19  -7   0 788.169 77.2580   6
 -19  -7  -1 60.9253 21.3995   6
 -20   0   9-0.81918 14.2298   5
 -20   0   8 952.903 88.0104   5
 -20   0   7-1.64876 14.3332   5
 -20   0   7-21.3312 17.9172  13
 -20   0   6 329.465 56.0447   7
 -20   0   6 345.460 57.0025   5
 -20   0   6 381.663 59.3369  13
 -20   0   5 22.0828 26.9005   7
 -20   0   5-7.67201 15.3561   5
 -20   0   5 15.1758 13.8039  13
 -20   0   4 2439.99 153.762   5
 -20   0   4 2347.47 155.838   7
 -20   0   4 2307.46 146.565  13
 -20   0   3 30.6812 31.7569   7
 -20   0   3 20.2539 23.0065   4
 -20   0   3 53.1601 32.2137   5
 -20   0   3 39.2321 28.7173  16
 -20   0   3 104.407 39.7788  13
 -20   0   2 53751.5 1267.23   5
 -20   0   2 50544.4 1278.27   8
 -20   0   2 54477.9 1247.24   4
 -20   0   2 54182.8 1260.07  16
 -20   0   2 54706.6 1249.22   7
 -20   0   2 54388.3 1236.76  13
 -20   0   1 6.63025 14.8682   7
 -20   0   1-1.73437 15.1387   4
 -20   0   1-19.2578 26.6440   5
 -20   0   1 19.2597 23.0385   8
 -20   0   1-10.4569 25.8508  16
 -20   0   1-7.11777 21.6089  13
 -20   0   0 934.331 97.9439   8
 -20   0   0 895.595 92.5407  16
 -20   0   0 789.097 81.9468   4
 -20   0   0 811.858 90.1015   7
 -20   0  -1 4.06904 18.9335   7
 -20   0  -1 29.2046 15.0606   4
 -20   0  -1 60.2540 30.3312   8
 -20   0  -2 41515.0 978.040   8
 -20   0  -2 36482.6 953.248   7
 -20   0  -3 101.408 36.1861   8
 -20   0  -4 2572.67 162.113   8
 -20   0  -5 43.5838 26.2828   8
 -20   0  -6 4440.23 200.839   8
 -20  -2   9 463.163 55.7427   5
 -20   2   8 6509.34 249.932  11
 -20   2   8 6920.06 261.316   5
 -20  -2   8 6428.55 256.910  13
 -20   2   7 588.125 67.9298  11
 -20   2   7 630.494 76.0590   5
 -20  -2   7 676.036 76.9830   5
 -20  -2   7 662.096 76.8080  13
 -20   2   6 1692.53 117.758  11
 -20   2   6 2066.88 137.874   5
 -20  -2   6 2007.31 137.599   5
 -20  -2   6 2017.32 143.931   7
 -20  -2   6 1994.22 138.731  13
 -20   2   5 672.890 77.5539   5
 -20  -2   5 567.493 71.2938   5
 -20   2   5 607.046 79.3731   7
 -20   2   5 666.512 76.7989  13
 -20  -2   5 710.477 86.6750   7
 -20  -2   5 741.449 83.2659  13
 -20   2   4 3679.45 194.909   5
 -20  -2   4 3252.95 181.456   5
 -20  -2   4 3741.13 221.944   4
 -20  -2   4 3313.31 216.119  16
 -20   2   4 3878.14 206.609   7
 -20   2   4 3534.43 189.803  13
 -20  -2   4 3737.99 193.958  13
 -20  -2   4 3793.56 202.515   7
 -20   2   3 241.099 47.7629   7
 -20  -2   3 255.187 50.7552   7
 -20  -2   3 300.755 59.5383   4
 -20   2   3 290.573 55.1667   5
 -20  -2   3 282.659 59.9960  16
 -20  -2   3 248.412 48.1021  13
 -20   2   2 3179.36 184.995   5
 -20  -2   2 2840.14 182.655  16
 -20  -2   2 2915.61 182.014   4
 -20   2   2 2783.76 169.305   7
 -20  -2   2 2839.30 169.051  13
 -20  -2   2 2957.91 175.692   7
 -20  -2   1 2696.19 166.711   8
 -20   2   1 2539.60 165.834  16
 -20  -2   1 2733.01 169.523   4
 -20   2   1 2615.62 165.547   7
 -20  -2   1 2636.98 163.834  13
 -20  -2   1 2577.84 165.223   7
 -20  -2   0 831.683 88.6055   8
 -20   2   0 810.990 89.7910  16
 -20  -2   0 888.291 92.8046   4
 -20   2   0 736.652 86.7097   7
 -20  -2   0 755.975 86.9211  13
 -20  -2   0 769.103 88.9297   7
 -20  -2  -1 2114.11 142.421   8
 -20  -2  -1 2086.78 142.998   4
 -20  -2  -1 1922.63 141.481   7
 -20  -2  -2 7859.32 304.049   8
 -20  -2  -2 8111.66 305.132   4
 -20  -2  -3 558.422 72.7342   8
 -20   2  -3 512.808 69.9821   8
 -20  -2  -3 591.919 70.2900   4
 -20  -2  -4 6100.03 259.441   8
 -20   2  -4 6017.08 257.580   8
 -20  -2  -4 6295.76 251.108   4
 -20  -2  -5 606.648 71.5766   8
 -20   2  -5 525.952 65.5560   8
 -20  -2  -5 562.917 62.8014   4
 -20  -2  -6 269.321 45.0935   8
 -20   2  -6 274.946 44.4123   8
 -20   4   7 593.852 64.9627  11
 -20   4   7 464.114 57.2684   5
 -20  -4   7 552.991 68.2103   7
 -20  -4   7 622.316 70.9990  13
 -20   4   6 789.406 79.8879   5
 -20  -4   6 961.131 92.3251  13
 -20  -4   6 979.312 97.8557   7
 -20  -4   5 41.6384 26.7926   7
 -20   4   5 50.4686 23.5045   5
 -20  -4   5 21.1653 19.1388  13
 -20  -4   4 4790.64 241.602   4
 -20  -4   4 4518.00 222.271  13
 -20  -4   4 4784.53 236.143   7
 -20  -4   3 1698.89 134.674   4
 -20  -4   3 1332.53 116.295  16
 -20  -4   3 1660.51 126.113  13
 -20  -4   3 1802.89 137.814   7
 -20  -4   2 73.7190 28.3918   7
 -20  -4   2 111.247 33.9007   6
 -20  -4   2 56.3219 22.7417   4
 -20  -4   2 39.8122 25.8913  16
 -20  -4   2 63.6984 24.6352  13
 -20  -4   1 1993.86 146.937   6
 -20  -4   1 2033.12 140.383   4
 -20  -4   1 1886.77 144.195   7
 -20  -4   0 8957.65 340.783   6
 -20  -4   0 8981.92 323.468   4
 -20  -4   0 7999.72 324.695   7
 -20  -4  -1 481.039 70.4847   6
 -20  -4  -1 490.686 69.0816   8
 -20  -4  -1 465.381 63.4179   4
 -20  -4  -2 182.571 44.5584   6
 -20  -4  -2 163.336 38.4152   4
 -20  -4  -2 228.050 49.8597   8
 -20  -4  -3 44.1125 26.0527   4
 -20  -4  -3 101.535 31.8006   8
 -20  -4  -4 4443.00 200.619   8
 -20  -4  -4 4764.69 200.422   4
 -20  -4  -5 55.4500 18.2424   4
 -20  -6   5 599.111 68.8965   7
  20   6  -4 360.113 54.9014  17
 -20  -6   4 382.391 49.9355  13
 -20  -6   4 465.670 62.3579   7
 -20  -6   3 736.642 77.1611   6
  20   6  -3 739.752 79.4329  17
 -20  -6   3 800.856 75.7287   4
 -20  -6   3 925.231 90.9921   7
 -20  -6   2 8500.30 311.810   6
 -20  -6   2 8136.08 287.441   4
 -20  -6   2 8844.78 318.234   7
 -20  -6   1 1064.44 98.3147   6
 -20  -6   1 989.305 83.5032   4
 -20  -6   1 985.588 91.3623   7
 -20  -6   0 3034.83 169.586   6
 -20  -6   0 2817.65 147.093   4
 -20  -6  -1 1359.03 108.588   6
 -20  -6  -1 1347.08 95.9338   4
 -20  -6  -2 7125.67 264.848   6
 -20  -6  -2 6968.26 242.542   4
 -21   1   8 209.676 36.0476  11
 -21   1   8 281.332 46.0828   5
 -21  -1   8 243.643 43.3243   5
 -21  -1   8 152.395 32.1121  13
 -21   1   7 1780.05 116.660  11
 -21   1   7 2243.13 140.300   5
 -21  -1   7 2116.24 138.924   5
 -21  -1   7 2086.93 135.582  13
 -21  -1   6 421.568 62.5451   5
 -21   1   6 390.895 60.2897   5
 -21   1   6 442.007 63.5758   7
 -21  -1   6 487.736 67.5015   7
 -21   1   6 488.842 63.7515  13
 -21  -1   6 484.861 66.8211  13
 -21   1   5 57.2969 22.8016   7
 -21  -1   5 102.703 34.3818   7
 -21   1   5 113.073 30.2332   5
 -21  -1   5 120.669 34.8650   5
 -21   1   5 113.306 32.0460  13
 -21  -1   5 142.267 39.6191  13
 -21   1   4 26.6491 19.2473   7
 -21  -1   4 20.7807 20.1375   7
 -21  -1   4 12.6134 22.6521   4
 -21   1   4 39.2357 21.2423   5
 -21  -1   4 3.87437 15.4554   5
 -21  -1   4 28.1350 26.2095  16
 -21   1   4-7.86343 16.1146  13
 -21  -1   4 29.7306 24.4568  13
 -21   1   3 7298.19 304.282   5
 -21  -1   3 7277.75 303.136   5
 -21  -1   3 7657.21 319.057   4
 -21  -1   3 7442.97 324.663  16
 -21   1   3 7840.82 309.434   7
 -21   1   3 7513.40 294.581  13
 -21  -1   3 7847.13 309.719   7
 -21  -1   3 7983.27 302.532  13
 -21   1   2 37356.8 964.788   5
 -21  -1   2 36684.2 954.769   5
 -21   1   2 38980.2 966.674  16
 -21  -1   2 37949.1 968.862  16
 -21  -1   2 39426.6 964.697   4
 -21   1   2 38359.7 949.443   7
 -21   1   2 38677.2 942.679  13
 -21  -1   2 39193.5 952.988   7
 -21  -1   2 38425.5 941.446  13
 -21  -1   1 5544.46 263.213   8
 -21   1   1 5923.26 264.737  16
 -21  -1   1 5749.88 265.245  16
 -21  -1   1 5775.21 256.120   4
 -21   1   1 5824.68 259.159   7
 -21  -1   1 5684.52 258.630   7
 -21  -1   1 5944.51 259.946  13
 -21   1   0 206.766 46.6890   7
 -21  -1   0 160.109 39.9657   7
 -21  -1   0 176.307 39.0781   4
 -21  -1   0 215.394 51.2862   8
 -21   1   0 246.350 50.6934  16
 -21  -1   0 202.034 45.5838  16
 -21  -1   0 239.309 53.9327  13
 -21  -1  -1 1873.70 139.652   8
 -21   1  -1 1641.17 132.540   8
 -21   1  -1 1826.37 132.587  16
 -21  -1  -1 1934.69 133.057   4
 -21   1  -1 1888.96 142.525   7
 -21  -1  -1 1776.26 137.159   7
 -21  -1  -2 5489.29 248.186   8
 -21   1  -2 5381.72 253.398   8
 -21   1  -2 4885.81 227.081  16
 -21  -1  -2 5417.29 234.614   4
 -21  -1  -3 2692.60 168.110   8
 -21   1  -3 2754.21 171.113   8
 -21  -1  -3 2528.33 148.545   4
 -21  -1  -4 3289.10 180.237   8
 -21   1  -4 3069.81 176.372   8
 -21   1  -5 377.876 56.7564   8
 -21  -1  -5 339.426 52.0979   8
 -21  -1  -6 1627.32 108.632   8
 -21  -3   8 2098.89 126.261  13
 -21  -3   7 51.4464 25.4079   7
 -21   3   7-1.32897 21.0014   5
 -21  -3   7 54.4832 31.1024  13
 -21   3   6 4810.30 219.094   5
 -21  -3   6 4688.39 224.776   7
 -21  -3   6 4757.71 220.880  13
 -21   3   5 681.443 79.5523   5
 -21  -3   5 642.647 78.6550  13
 -21  -3   5 616.602 79.2827   7
 -21   3   4 5522.91 246.534   5
 -21  -3   4 5349.21 269.386   4
 -21  -3   4 4720.53 250.548  16
 -21  -3   4 5552.24 245.694  13
 -21  -3   4 5407.47 252.309   7
 -21  -3   3 1937.73 149.673   4
 -21  -3   3 1734.61 142.385  16
 -21  -3   3 1940.84 137.596  13
 -21  -3   3 1831.34 138.055   7
 -21  -3   2 2274.20 159.965  16
 -21  -3   2 2462.69 163.639   4
 -21  -3   2 2226.27 149.418  13
 -21  -3   2 2245.24 156.338   7
 -21  -3   1 413.154 65.8117   7
 -21  -3   1 376.751 61.4442   4
 -21  -3   1 485.944 72.8832  16
 -21  -3   1 386.236 59.9306  13
 -21  -3   0 3393.87 185.393   8
 -21  -3   0 3622.86 195.527   4
 -21  -3   0 3417.55 194.694   7
 -21  -3  -1 521.803 69.3946   8
 -21  -3  -1 630.186 75.5172   4
 -21  -3  -2 1261.28 105.717   8
 -21  -3  -2 1301.80 108.508   4
 -21  -3  -3 459.987 63.9127   8
 -21  -3  -3 480.280 63.3352   4
 -21  -3  -4 7850.64 287.644   8
 -21  -3  -4 8124.88 284.277   4
 -21  -3  -5 112.463 27.2349   4
 -21  -3  -5 147.332 32.6387   8
 -21  -5   6-6.18089 15.1441   7
 -21  -5   6-1.66403 12.7673  13
 -21  -5   5 114.392 31.2110   7
 -21  -5   5 137.573 31.6845  13
 -21  -5   4 1302.19 101.544  13
 -21  -5   4 1474.73 119.257   7
 -21  -5   3 2331.56 144.165   4
 -21  -5   3 2170.49 134.927  13
 -21  -5   3 2491.36 159.881   7
 -21  -5   2 2095.56 147.113   6
 -21  -5   2 2373.97 144.360   4
 -21  -5   2 2330.55 152.629   7
 -21  -5   1 1164.12 106.098   6
 -21  -5   1 904.994 84.4463  16
 -21  -5   1 967.875 90.2900   4
 -21  -5   1 1083.51 101.258   7
 -21  -5   0 4503.78 219.351   6
 -21  -5   0 4151.91 197.910  16
 -21  -5   0 4783.93 206.831   4
 -21  -5  -1 23.0850 20.6921   6
 -21  -5  -1 56.8256 23.5332   4
 -21  -5  -2 7187.38 258.272   4
 -21  -5  -3 462.813 54.3911   4
 -22   0   8 944.384 84.4320   5
 -22   0   7 22.9810 22.5163   5
 -22   0   7-0.84388 12.4179  13
 -22   0   6 577.231 71.3829   5
 -22   0   6 481.470 66.0221   7
 -22   0   6 560.798 69.4969  13
 -22   0   5-1.66875 13.8161   7
 -22   0   5-9.74373 16.7872   5
 -22   0   5 9.10902 12.3622  13
 -22   0   4 3930.70 210.106   5
 -22   0   4 4179.63 213.801   7
 -22   0   4 4132.08 204.051  13
 -22   0   3 42.0464 23.3462   7
 -22   0   3-29.5525 36.6150   4
 -22   0   3 47.7989 27.7022   5
 -22   0   3-18.9404 24.6191  16
 -22   0   3 26.9310 21.5562  13
 -22   0   2 32594.9 860.750   5
 -22   0   2 32937.8 843.719   4
 -22   0   2 32851.0 862.187  16
 -22   0   2 34115.6 851.947   7
 -22   0   2 33009.7 839.970  13
 -22   0   1 93.9590 41.5538   7
 -22   0   1 92.6116 32.9629   4
 -22   0   1 59.1559 37.6436   8
 -22   0   1 79.3884 37.9082  16
 -22   0   0 17992.1 548.911   8
 -22   0   0 18799.2 544.282  16
 -22   0   0 16901.5 509.288   4
 -22   0   0 18280.0 543.690   7
 -22   0  -1 11.3892 16.7827   7
 -22   0  -1-1.23913 19.0344   8
 -22   0  -1-8.49950 19.0650  16
 -22   0  -2 2473.10 162.138   8
 -22   0  -2 2280.91 148.193  16
 -22   0  -3 2.65473 17.3711   8
 -22   0  -3 3.02653 12.3287  16
 -22   0  -4 3066.01 172.557   8
 -22   0  -5 6.12526 13.5566   8
 -22   2   8 877.228 77.8775   5
 -22   2   7 2309.13 139.471   5
 -22  -2   7 2061.25 129.705   5
 -22  -2   7 2097.30 132.944  13
 -22   2   6 3852.54 189.374   5
 -22  -2   6 3355.55 174.903   5
 -22  -2   6 3262.99 184.375   7
 -22  -2   6 3674.34 187.532  13
 -22   2   5 775.078 84.5024   5
 -22  -2   5 796.271 82.4226   5
 -22   2   5 784.392 87.7689   7
 -22  -2   5 817.470 89.7191   7
 -22  -2   5 777.032 84.2724  13
 -22   2   4 735.001 84.0614   5
 -22  -2   4 713.867 91.1280   4
 -22  -2   4 695.938 94.6426  16
 -22   2   4 720.924 86.7262   7
 -22  -2   4 769.997 88.2051   7
 -22  -2   4 973.608 94.1175  13
 -22   2   3 4338.01 218.576   5
 -22  -2   3 4101.08 228.516   4
 -22  -2   3 4225.28 236.363  16
 -22   2   3 4572.05 226.532   7
 -22  -2   3 4253.24 218.679   7
 -22  -2   3 4200.13 212.028  13
 -22  -2   2 1370.45 124.280  16
 -22  -2   2 1209.54 115.570   4
 -22   2   2 1418.34 119.523   7
 -22  -2   2 1374.29 115.154  13
 -22  -2   2 1426.99 120.151   7
 -22   2   1 422.581 65.5348   7
 -22  -2   1 423.977 65.1007   4
 -22  -2   1 427.687 67.1698  16
 -22  -2   1 411.913 66.8205   7
 -22  -2   1 350.167 57.7952  13
 -22  -2   0 3481.70 191.960   8
 -22   2   0 3457.75 191.098  16
 -22  -2   0 3445.65 196.236  16
 -22  -2   0 3438.80 189.553   4
 -22  -2   0 3254.32 188.474   7
 -22  -2   0 3164.45 186.135  13
 -22  -2  -1 268.749 51.2723   7
 -22  -2  -1 336.804 56.1879   4
 -22  -2  -1 288.279 51.3550   8
 -22  -2  -2 1856.93 131.937   8
 -22  -2  -2 1908.99 132.056   4
 -22  -2  -3 4043.95 197.229   8
 -22  -2  -3 3975.84 191.051   4
 -22  -2  -4 4648.47 204.169   8
 -22  -2  -4 4122.42 186.136   4
 -22  -2  -5 8.05568 11.3742   8
 -22  -4   6 3978.32 194.907   7
 -22  -4   6 4289.47 193.589  13
 -22  -4   5 58.6912 22.6569   7
 -22  -4   5 65.4314 25.7184  13
 -22  -4   4 630.218 78.2239   4
 -22  -4   4 563.721 69.6516  13
 -22  -4   4 497.396 68.8635   7
 -22  -4   3 730.229 82.6400   4
 -22  -4   3 584.340 72.1982  16
 -22  -4   3 589.471 71.3703  13
 -22  -4   3 677.733 80.9332   7
 -22  -4   2 82.5103 30.7341   7
 -22  -4   2 57.1979 22.8606   4
 -22  -4   2 81.9361 29.2150  16
 -22  -4   2 78.0179 26.9822  13
 -22  -4   1 1473.51 117.454  16
 -22  -4   1 1488.58 116.655   4
 -22  -4   1 1404.57 116.957   7
 -22  -4   0 4086.79 205.102  16
 -22  -4   0 4216.13 199.899   4
 -22  -4  -1 8.36541 13.4233   4
 -22  -4  -2 940.664 85.6940   4
 -22  -4  -3 1864.72 119.955   8
 -22  -4  -3 2041.62 121.488   4
 -23   1   7 74.4962 25.2376   5
 -23  -1   7 124.290 31.9138   5
 -23  -1   7 118.361 30.3519  13
 -23   1   6 43.1590 16.6861   7
 -23  -1   6 67.6035 25.0874   7
 -23   1   6 88.5810 32.7148   5
 -23  -1   6 19.6602 17.9363  13
 -23   1   5-16.7435 20.1110   7
 -23  -1   5-14.0094 19.9713   7
 -23   1   5 5.49449 14.1856   5
 -23  -1   5 40.5688 22.9033   5
 -23   1   5-3.38925 14.2801  13
 -23  -1   5-24.7035 24.3919  13
 -23   1   4 1520.53 123.628   5
 -23  -1   4 1369.38 115.071   5
 -23   1   4 1423.61 119.613   7
 -23  -1   4 1388.57 117.303   7
 -23  -1   4 1369.90 112.403  13
 -23   1   3 3847.15 205.135   5
 -23  -1   3 3323.18 190.317   5
 -23  -1   3 3829.56 208.859   4
 -23  -1   3 3896.13 219.148  16
 -23   1   3 3643.70 199.305   7
 -23  -1   3 3691.62 197.269   7
 -23  -1   3 3611.45 191.984  13
 -23   1   2 71.3284 27.0680   7
 -23  -1   2 37.0960 26.1843   7
 -23  -1   2 57.1864 28.0838   4
 -23   1   2 44.9063 23.3489  16
 -23  -1   2 76.0857 34.4105  16
 -23  -1   2 82.3123 32.7293  13
 -23   1   1 159.281 43.3330   7
 -23  -1   1 162.959 40.6082   7
 -23  -1   1 221.804 48.2855   4
 -23   1   1 205.088 47.3176  16
 -23  -1   1 183.529 46.7221  16
 -23  -1   1 134.108 39.7875  13
 -23  -1   0 20155.0 587.267   8
 -23   1   0 20387.3 583.040  16
 -23  -1   0 21086.6 595.144  16
 -23  -1   0 19844.3 569.784   4
 -23   1   0 20736.8 597.682   7
 -23  -1   0 19667.4 583.499   7
 -23  -1  -1 727.231 82.7922   8
 -23   1  -1 601.355 73.3076  16
 -23  -1  -1 734.349 82.6612  16
 -23  -1  -1 644.403 73.4676   4
 -23  -1  -1 643.832 77.4801   7
 -23  -1  -2 1082.86 100.352   8
 -23   1  -2 995.987 95.2917   8
 -23  -1  -2 1016.31 95.5239  16
 -23  -1  -2 889.330 83.4205   4
 -23  -1  -3 1756.32 125.932   8
 -23   1  -3 1653.81 122.075   8
 -23  -1  -3 1696.67 120.612  16
 -23  -1  -4 3503.78 172.130   8
 -23   1  -4 3216.22 166.816   8
 -23  -1  -4 3027.60 154.494  16
 -23   3   6 8887.84 306.016   5
 -23  -3   6 8668.51 315.816   7
 -23  -3   6 9481.24 317.488  13
 -23  -3   5 565.664 73.7329   7
 -23  -3   5 583.328 69.6745  13
 -23  -3   4 7359.33 292.734   7
 -23  -3   4 7099.18 279.899  13
 -23  -3   3 53.1209 25.6399   7
 -23  -3   3 57.2506 30.3624   4
 -23  -3   3 16.8749 21.4517  16
 -23  -3   3 41.5659 20.3947  13
 -23  -3   2 2871.27 174.483   4
 -23  -3   2 2694.47 171.503  16
 -23  -3   2 2613.75 159.174  13
 -23  -3   2 2824.89 171.903   7
 -23  -3   1 55.9794 23.2061   7
 -23  -3   1 97.8408 32.6573   4
 -23  -3   1 73.7406 31.1599  16
 -23  -3   1 71.4605 24.9075  13
 -23  -3   0 20.3457 14.4088   7
 -23  -3   0 98.3710 31.6612   4
 -23  -3   0 78.4253 28.6175  16
 -23  -3  -1 100.500 31.2963   4
 -23  -3  -1 81.3490 28.3693   8
 -23  -3  -2 2245.58 137.921   8
 -23  -3  -2 2500.37 144.427   4
 -23  -3  -3 151.526 32.8984   4
 -23  -3  -3 143.829 34.7610   8
 -23  -5   4 955.516 85.7401   7
 -23  -5   3 716.758 71.5141   4
 -23  -5   3 696.551 73.9148   7
 -23  -5   2 141.494 33.1078   7
 -23  -5   2 190.048 37.2794   4
 -23  -5   1 78.8354 25.5547   7
 -23  -5   1 55.5491 17.9437   4
 -23  -5   0 2924.12 147.576   4
 -24   0   7-9.22500 13.0715   5
 -24   0   6 676.786 76.4075   5
 -24   0   6 609.070 69.7457   7
 -24   0   6 586.474 66.3880  13
 -24   0   5 13.8595 13.7975   7
 -24   0   5-21.8356 17.5595   5
 -24   0   5 6.24299 12.0823  13
 -24   0   4 1518.60 121.630   5
 -24   0   4 1578.81 122.274   7
 -24   0   4 1607.37 119.653  13
 -24   0   3 16.8573 16.2577   7
 -24   0   3 24.9722 23.6405   5
 -24   0   3-10.9167 15.2111  13
 -24   0   2 669.006 77.5398   4
 -24   0   2 721.895 87.1287  16
 -24   0   2 713.934 82.8049   7
 -24   0   1 8.35587 18.8141   7
 -24   0   1 56.4009 32.0750  16
 -24   0   0 14229.8 464.471   8
 -24   0   0 15539.0 473.544  16
 -24   0   0 15342.4 474.634   7
 -24   0  -1 3.67331 12.8870   8
 -24   0  -1-4.78472 17.8393  16
 -24   0  -1 12.6260 12.5166   7
 -24   0  -2 44.0280 24.2812   8
 -24   0  -2 12.2904 11.4786  16
 -24   0  -3-23.9331 11.6528   8
 -24   2   6 2937.39 156.547   5
 -24  -2   6 2711.63 154.744   7
 -24  -2   6 2813.63 152.757  13
 -24   2   5 482.734 62.0228   5
 -24  -2   5 492.040 66.6050   7
 -24  -2   5 453.524 60.5512  13
 -24  -2   4 2663.22 162.107   7
 -24  -2   4 2583.46 153.918  13
 -24  -2   3 588.847 77.3006   4
 -24  -2   3 492.375 74.8690  16
 -24   2   3 569.422 73.4956   7
 -24  -2   3 513.635 70.4695   7
 -24  -2   3 503.162 66.6909  13
 -24  -2   2 4629.44 226.897   4
 -24  -2   2 4634.63 233.239  16
 -24  -2   2 4512.24 219.975   7
 -24  -2   2 4202.96 208.715  13
 -24  -2   1 87.0618 26.8732   7
 -24  -2   1 139.033 38.0447   4
 -24  -2   1 95.1929 33.9818  16
 -24  -2   0 1140.73 103.349  16
 -24  -2   0 1102.68 99.8021   4
 -24  -2   0 1046.16 98.9140   7
 -24  -2  -1 30.5906 18.2793   4
 -24  -2  -1 41.7370 22.1331   8
 -24  -2  -1 42.2218 23.3636  16
 -24  -2  -2 1440.56 109.359   8
 -24  -2  -2 1393.66 109.613  16
 -24  -2  -2 1331.77 101.434   4
 -24  -2  -3 1441.25 103.139   8
 -24  -2  -3 1467.46 105.897  16
 -24  -4   4 696.371 74.6789   7
 -24  -4   4 696.627 69.1833  13
 -24  -4   3 88.3839 29.2920   7
 -24  -4   3 150.339 35.6347   4
 -24  -4   3 114.011 27.7883  13
 -24  -4   2 3234.91 169.517  16
 -24  -4   2 3645.33 184.695   7
 -24  -4   1 134.684 33.8246   7
 -24  -4   1 192.790 38.9922   4
 -24  -4   1 153.589 36.1967  16
 -24  -4   0 61.9819 21.6431   4
 -24  -4   0 54.6548 22.0738  16
 -24  -4  -1 16.4542 15.0849   4
 -24  -4  -1 19.9557 11.7024  16
 -25   1   6 1704.39 115.052   5
 -25  -1   6 1673.15 110.636  13
 -25   1   5 1800.62 122.208   5
 -25  -1   5 1591.45 113.589   5
 -25   1   5 1684.77 118.562   7
 -25  -1   5 1552.00 116.266   7
 -25  -1   5 1683.34 115.816  13
 -25   1   4 18.6861 23.7584   7
 -25  -1   4 2.98836 16.6064   7
 -25  -1   4 4.58432 13.8055   5
 -25  -1   4-1.49987 14.0930  13
 -25   1   3 761.195 82.4363   7
 -25  -1   3 640.341 76.4754   7
 -25  -1   3 711.479 77.7350  13
 -25  -1   2 887.900 89.3370   4
 -25  -1   2 1008.99 100.766  16
 -25   1   2 997.584 96.2463   7
 -25  -1   2 1003.25 96.1824   7
 -25  -1   1 2370.98 146.999   4
 -25  -1   1 2515.64 160.239  16
 -25   1   1 2556.64 155.943   7
 -25  -1   1 2324.17 149.267   7
 -25   1   0 8121.98 301.818  16
 -25  -1   0 8024.14 293.825   4
 -25  -1   0 7906.27 303.089   7
 -25  -1  -1 229.323 45.4938   8
 -25   1  -1 190.074 38.2429  16
 -25  -1  -1 208.223 41.2287  16
 -25  -1  -2 317.753 50.2983   8
 -25  -1  -2 207.131 37.5564  16
 -25  -3   4 484.888 62.2682   7
 -25  -3   4 401.371 54.2198  13
 -25  -3   3 29.9692 19.6424   7
 -25  -3   3-16.4166 15.2828   4
 -25  -3   3 25.3062 15.8194  13
 -25  -3   2 9915.60 334.708   4
 -25  -3   2 9253.46 330.026  16
 -25  -3   2 9506.77 328.274   7
 -25  -3   1 219.051 41.3191   7
 -25  -3   1 208.128 41.3446   4
 -25  -3   1 240.340 45.6624  16
 -25  -3   0 1260.83 101.852  16
 -25  -3   0 1228.22 98.1512   4
 -25  -3  -1 27.5069 16.4149   4
 -25  -3  -1 24.4709 14.5477  16
 -26   0   5 20.6238 14.0984   7
 -26   0   4 12.4498 12.3520   7
 -26   0   3 15.2768 12.8960   7
 -26   0   2 3003.74 165.601   7
 -26   0   1-12.3111 17.3194   7
 -26   0   1 3.99617 16.7826  16
 -26   0   0 8059.41 291.621  16
 -26   0   0 7574.22 283.240   7
 -26   0  -1 12.1054 9.96544  16
 -26  -2   4 876.852 82.8590   7
 -26  -2   4 853.213 78.1923  13
 -26  -2   3 458.564 60.4655   7
 -26  -2   2 312.243 51.0189   7
 -26  -2   2 350.859 53.7613   4
 -26  -2   2 400.090 60.6298  16
 -26  -2   1 1968.65 126.599   4
 -26  -2   1 2099.47 136.375  16
 -26  -2   1 1896.62 124.028   7
 -26  -2   0 1759.96 116.076   4
 -26  -2   0 2018.39 128.818  16
 -27  -1   3 11.3029 12.0235   7
 -27  -1   2 183.042 36.3015   7
 -27  -1   1 3962.68 188.216  16
   0   0   0    0.00    0.00   0
TITL 2248jbc7 in C2/c
REM C2/c (#15 in standard setting)
CELL 1.54184  23.893338   8.909270  10.552934  90.0000  99.0576  90.0000
ZERR    4.00   0.000383   0.000147   0.000215   0.0000   0.0017   0.0000
LATT  7
SYMM -x, y,-z+1/2
SFAC C H N S Cu
UNIT 84.00 96.00 16.00 16.00 4.00
TREF
HKLF 4
END
;

# END of CIF
####################################################################### 
# 
# This file contains crystal structure data downloaded from the 
# Cambridge Structural Database (CSD) hosted by the Cambridge 
# Crystallographic Data Centre (CCDC).
# 
# Full information about CCDC data access policies and citation 
# guidelines are available at http://www.ccdc.cam.ac.uk/access/V1 
# 
# Audit and citation data items may have been added by the CCDC. 
# Please retain this information to preserve the provenance of 
# this file and to allow appropriate attribution of the data. 
# 
#######################################################################

data_PB1_Pnma
_database_code_depnum_ccdc_archive 'CCDC 2204794'
loop_
_audit_author_name
_audit_author_address
'Paul Bernhardt'
;The University of Queensland
Australia
;
_audit_update_record             
;
2022-09-01 deposited with the CCDC.	2024-04-08 downloaded from the CCDC.
;

_audit_creation_date             2022-08-05T10:35:02-00:00
_audit_creation_method           'WinGX routine CIF_UPDATE'
_audit_conform_dict_name         cif_core.dic
_audit_conform_dict_version      2.4.5
_audit_conform_dict_location     ftp://ftp.iucr.org/pub/cif_core.dic

#----------------------------------------------------------------------------#
#                   CHEMICAL INFORMATION                                     #
#----------------------------------------------------------------------------#

_chemical_formula_sum            'C9 H14 Cu N4 S4'
_chemical_formula_weight         370.02

#----------------------------------------------------------------------------#
#                   UNIT CELL INFORMATION                                    #
#----------------------------------------------------------------------------#

_symmetry_cell_setting           orthorhombic
_symmetry_space_group_name_H-M   'P n m a'
_symmetry_space_group_name_Hall  '-P 2ac 2n'
_symmetry_Int_Tables_number      62
loop_
_symmetry_equiv_pos_as_xyz
'x, y, z'
'-x+1/2, -y, z+1/2'
'-x, y+1/2, -z'
'x+1/2, -y+1/2, -z+1/2'
'-x, -y, -z'
'x-1/2, y, -z-1/2'
'x, -y-1/2, z'
'-x-1/2, y-1/2, z-1/2'

_cell_length_a                   46.877(9)
_cell_length_b                   6.9630(14)
_cell_length_c                   8.8140(18)
_cell_angle_alpha                90
_cell_angle_beta                 90
_cell_angle_gamma                90
_cell_volume                     2876.9(10)
_cell_formula_units_Z            8
_cell_measurement_temperature    100(2)
_cell_measurement_reflns_used    6678
_cell_measurement_theta_min      3.85
_cell_measurement_theta_max      30.27
_cell_measurement_wavelength     0.7108


#----------------------------------------------------------------------------#
#                   CRYSTAL INFORMATION                                      #
#----------------------------------------------------------------------------#

_exptl_crystal_description       prism
_exptl_crystal_colour            yellow
_exptl_crystal_size_max          0.1
_exptl_crystal_size_mid          0.03
_exptl_crystal_size_min          0.02
_exptl_crystal_density_diffrn    1.709
_exptl_crystal_density_method    'not measured'
_exptl_crystal_F_000             1512

#----------------------------------------------------------------------------#
#                   ABSORPTION CORRECTION                                    #
#----------------------------------------------------------------------------#

_exptl_absorpt_coefficient_mu    2.085
_exptl_absorpt_correction_type   multi-scan
_exptl_absorpt_process_details   'XDS (Kabsch, 1993)'
_diffrn_source                   Synchrotron
_exptl_absorpt_correction_T_min  0.782
_exptl_absorpt_correction_T_max  1

#----------------------------------------------------------------------------#
#                   DATA COLLECTION                                          #
#----------------------------------------------------------------------------#

_diffrn_radiation_monochromator  'Silicon Double Crystal'
_diffrn_radiation_source         'MX1 Beamline Australian Synchrotron'
_diffrn_ambient_temperature      100(2)
_diffrn_radiation_wavelength     0.7108
_diffrn_radiation_type           synchrotron
_diffrn_detector                 'CCD plate'
_diffrn_detector_area_resol_mean 8.02
_diffrn_orient_matrix_ub_11      -0.016045
_diffrn_orient_matrix_ub_12      -0.045568
_diffrn_orient_matrix_ub_13      0.037321
_diffrn_orient_matrix_ub_21      0.098656
_diffrn_orient_matrix_ub_22      -0.017447
_diffrn_orient_matrix_ub_23      -0.007141
_diffrn_orient_matrix_ub_31      0.028609
_diffrn_orient_matrix_ub_32      0.034575
_diffrn_orient_matrix_ub_33      0.04552
_diffrn_measurement_device       '\k-geometry diffractometer'
_diffrn_measurement_device_type  'Dectris Eiger 9M'
_diffrn_measurement_method       '\w scans'
_diffrn_standards_number         0
_diffrn_standards_interval_time  .
_diffrn_standards_interval_count .
_diffrn_standards_decay_%        ?
_diffrn_reflns_av_R_equivalents  0.0643
_diffrn_reflns_av_unetI/netI     0.0286
_diffrn_reflns_number            35983
_diffrn_reflns_limit_h_min       -57
_diffrn_reflns_limit_h_max       57
_diffrn_reflns_limit_k_min       -7
_diffrn_reflns_limit_k_max       8
_diffrn_reflns_limit_l_min       -10
_diffrn_reflns_limit_l_max       10
_diffrn_reflns_theta_min         0.869
_diffrn_reflns_theta_max         27.494
_diffrn_reflns_theta_full        25.244
_diffrn_measured_fraction_theta_full 0.983
_diffrn_measured_fraction_theta_max 0.939
_diffrn_reflns_Laue_measured_fraction_full 0.983
_diffrn_reflns_Laue_measured_fraction_max 0.939
_diffrn_reflns_point_group_measured_fraction_full 0.983
_diffrn_reflns_point_group_measured_fraction_max 0.939
_reflns_Friedel_coverage         0
_reflns_number_total             3366
_reflns_number_gt                2636
_reflns_threshold_expression     'I > 2\s(I)'
_diffrn_reflns_reduction_process 
;
        Scaled and merged with Sortav
        R.H. Blessing, (1987) Cryst. Rev. 1, 3-58
        R.H. Blessing, (1989) J. Appl. Cryst. 22, 396-397
;

#----------------------------------------------------------------------------#
#                   COMPUTER PROGRAMS USED                                   #
#----------------------------------------------------------------------------#

_computing_data_collection       'CrysalisPro (Agilent Technologies,     )'
_computing_cell_refinement       'CrysalisPro (Agilent Technologies,     )'
_computing_data_reduction        'CrysalisPro (Agilent Technologies,     )'
_computing_structure_solution    'SHELXT-2014/5 (Sheldrick, 2015)'
_computing_structure_refinement  'SHELXL-2018/1 (Sheldrick, 2018)'
_computing_molecular_graphics    'Ortep for Windows (Farrugia, 2012)'
_computing_publication_material  'WinGX publication routines (Farrugia, 2012)'

#----------------------------------------------------------------------------#
#                   STRUCTURE SOLUTION                                       #
#----------------------------------------------------------------------------#

_atom_sites_solution_primary     dual
_atom_sites_solution_secondary   dual
_atom_sites_solution_hydrogens   geom

#----------------------------------------------------------------------------#
#                   REFINEMENT INFORMATION                                   #
#----------------------------------------------------------------------------#

_shelx_SHELXL_version_number     2018/1
_refine_ls_structure_factor_coef Fsqd
_refine_ls_matrix_type           full
_refine_ls_weighting_scheme      calc
_refine_ls_weighting_details     
'w=1/[\s^2^(Fo^2^)+(0.0601P)^2^+2.4243P] where P=(Fo^2^+2Fc^2^)/3'
_refine_ls_hydrogen_treatment    constr
_refine_ls_extinction_method     none
_refine_ls_number_reflns         3366
_refine_ls_number_parameters     217
_refine_ls_number_restraints     0
_refine_ls_number_constraints    0
_refine_ls_R_factor_all          0.0582
_refine_ls_R_factor_gt           0.0412
_refine_ls_wR_factor_ref         0.1095
_refine_ls_wR_factor_gt          0.1015
_refine_ls_goodness_of_fit_ref   1.037
_refine_ls_restrained_S_all      1.037
_refine_ls_shift/su_max          0
_refine_ls_shift/su_mean         0
_refine_diff_density_max         1.203
_refine_diff_density_min         -0.707
_refine_diff_density_rms         0.087

#----------------------------------------------------------------------------#
#                   CONSTRAINTS AND RESTRAINTS                               #
#----------------------------------------------------------------------------#


#----------------------------------------------------------------------------#
#                   ATOMIC TYPES, COORDINATES AND THERMAL PARAMETERS         #
#----------------------------------------------------------------------------#

loop_
_atom_type_symbol
_atom_type_description
_atom_type_scat_dispersion_real
_atom_type_scat_dispersion_imag
_atom_type_scat_source
C C 0.0033 0.0016 'International Tables Vol C Tables 4.2.6.8 and 6.1.1.4'
H H 0 0 'International Tables Vol C Tables 4.2.6.8 and 6.1.1.4'
N N 0.0061 0.0033 'International Tables Vol C Tables 4.2.6.8 and 6.1.1.4'
Cu Cu 0.3201 1.2651 'International Tables Vol C Tables 4.2.6.8 and 6.1.1.4'
S S 0.1246 0.1234 'International Tables Vol C Tables 4.2.6.8 and 6.1.1.4'

loop_
_atom_site_label
_atom_site_type_symbol
_atom_site_fract_x
_atom_site_fract_y
_atom_site_fract_z
_atom_site_U_iso_or_equiv
_atom_site_adp_type
_atom_site_occupancy
_atom_site_site_symmetry_order
_atom_site_calc_flag
_atom_site_refinement_flags_posn
_atom_site_refinement_flags_adp
_atom_site_refinement_flags_occupancy
_atom_site_disorder_assembly
_atom_site_disorder_group
C1A C 0.09469(10) 0.25 0.3935(5) 0.0402(11) Uani 1 2 d S T P . .
H1A1 H 0.09578 0.363792 0.326377 0.048 Uiso 0.5 1 calc R U P . .
H1A2 H 0.09578 0.136208 0.326377 0.048 Uiso 0.5 1 calc R U P . .
C2A C 0.12180(10) 0.25 0.4852(5) 0.0373(10) Uani 1 2 d S T P . .
C3A C 0.14880(10) 0.25 0.3933(6) 0.0437(12) Uani 1 2 d S T P . .
H3A1 H 0.144039 0.25 0.285029 0.066 Uiso 1 2 calc R U P . .
H3A2 H 0.15998 0.364917 0.417456 0.066 Uiso 0.5 1 calc R U P . .
H3A3 H 0.15998 0.135083 0.417456 0.066 Uiso 0.5 1 calc R U P . .
C4A C 0.14981(10) 0.25 0.8387(5) 0.0373(10) Uani 1 2 d S T P . .
C5A C 0.06536(10) 0.25 0.4584(5) 0.0391(11) Uani 1 2 d S T P . .
C6A C 0.04190(11) 0.25 0.3431(5) 0.0484(13) Uani 1 2 d S T P . .
H6A1 H 0.050151 0.25 0.24097 0.073 Uiso 1 2 calc R U P . .
H6A2 H 0.03009 0.135083 0.356471 0.073 Uiso 0.5 1 calc R U P . .
H6A3 H 0.03009 0.364917 0.356471 0.073 Uiso 0.5 1 calc R U P . .
C7A C 0.02597(10) 0.25 0.7834(5) 0.0338(10) Uani 1 2 d S T P . .
C8A C 0.20721(11) 0.25 0.7731(6) 0.0485(13) Uani 1 2 d S T P . .
H8A1 H 0.226864 0.25 0.810975 0.073 Uiso 1 2 calc R U P . .
H8A2 H 0.204011 0.135083 0.711211 0.073 Uiso 0.5 1 calc R U P . .
H8A3 H 0.204012 0.364917 0.711211 0.073 Uiso 0.5 1 calc R U P . .
C9A C -0.01134(11) 0.25 1.0326(5) 0.0444(12) Uani 1 2 d S T P . .
H9A1 H -0.031192 0.25 1.067488 0.067 Uiso 1 2 calc R U P . .
H9A2 H -0.001633 0.135083 1.070745 0.067 Uiso 0.5 1 calc R U P . .
H9A3 H -0.001633 0.364917 1.070745 0.067 Uiso 0.5 1 calc R U P . .
N1A N 0.12177(8) 0.25 0.6309(4) 0.0384(9) Uani 1 2 d S T P . .
N2A N 0.14938(8) 0.25 0.6932(4) 0.0388(9) Uani 1 2 d S T P . .
N3A N 0.06023(8) 0.25 0.6014(4) 0.0336(8) Uani 1 2 d S T P . .
N4A N 0.03086(8) 0.25 0.6390(4) 0.0386(9) Uani 1 2 d S T P . .
Cu1A Cu 0.08867(2) 0.25 0.76692(6) 0.03496(17) Uani 1 2 d S T P . .
S1A S 0.12016(3) 0.25 0.95959(13) 0.0424(3) Uani 1 2 d S T P . .
S2A S 0.18258(3) 0.25 0.93269(14) 0.0424(3) Uani 1 2 d S T P . .
S3A S 0.05141(3) 0.25 0.92654(13) 0.0453(3) Uani 1 2 d S T P . .
S4A S -0.01054(3) 0.25 0.82774(14) 0.0391(3) Uani 1 2 d S T P . .
C1B C -0.14420(10) 0.25 -0.0373(5) 0.0405(11) Uani 1 2 d S T P . .
H1B1 H -0.141907 0.13632 -0.103608 0.049 Uiso 0.5 1 calc R U P . .
H1B2 H -0.141907 0.36368 -0.103608 0.049 Uiso 0.5 1 calc R U P . .
C2B C -0.11929(11) 0.25 0.0637(5) 0.0392(11) Uani 1 2 d S T P . .
C3B C -0.09073(11) 0.25 -0.0137(6) 0.0446(12) Uani 1 2 d S T P . .
H3B1 H -0.093465 0.25 -0.123905 0.067 Uiso 1 2 calc R U P . .
H3B2 H -0.080044 0.364917 0.016203 0.067 Uiso 0.5 1 calc R U P . .
H3B3 H -0.080044 0.135083 0.016203 0.067 Uiso 0.5 1 calc R U P . .
C4B C -0.09749(10) 0.25 0.4341(5) 0.0343(10) Uani 1 2 d S T P . .
C5B C -0.17458(11) 0.25 0.0105(5) 0.0382(11) Uani 1 2 d S T P . .
C6B C -0.19599(12) 0.25 -0.1151(5) 0.0488(13) Uani 1 2 d S T P . .
H6B1 H -0.186062 0.25 -0.212927 0.073 Uiso 1 2 calc R U P . .
H6B2 H -0.207967 0.135083 -0.107319 0.073 Uiso 0.5 1 calc R U P . .
H6B3 H -0.207967 0.364917 -0.107319 0.073 Uiso 0.5 1 calc R U P . .
C7B C -0.21959(10) 0.25 0.3113(5) 0.0380(11) Uani 1 2 d S T P . .
C8B C -0.03815(10) 0.25 0.4151(5) 0.0430(11) Uani 1 2 d S T P . .
H8B1 H -0.019956 0.25 0.469834 0.065 Uiso 1 2 calc R U P . .
H8B2 H -0.039359 0.135083 0.351188 0.065 Uiso 0.5 1 calc R U P . .
H8B3 H -0.039359 0.364917 0.351189 0.065 Uiso 0.5 1 calc R U P . .
C9B C -0.27167(12) 0.25 0.1681(7) 0.0638(17) Uani 1 2 d S T P . .
H9B1 H -0.292508 0.25 0.177304 0.096 Uiso 1 2 calc R U P . .
H9B2 H -0.265546 0.364917 0.112786 0.096 Uiso 0.5 1 calc R U P . .
H9B3 H -0.265546 0.135083 0.112786 0.096 Uiso 0.5 1 calc R U P . .
N1B N -0.12135(8) 0.25 0.2115(4) 0.0366(9) Uani 1 2 d S T P . .
N2B N -0.09480(8) 0.25 0.2875(4) 0.0401(10) Uani 1 2 d S T P . .
N3B N -0.18200(9) 0.25 0.1518(4) 0.0385(9) Uani 1 2 d S T P . .
N4B N -0.21181(8) 0.25 0.1720(5) 0.0389(9) Uani 1 2 d S T P . .
Cu1B Cu -0.15701(2) 0.25 0.33047(6) 0.03462(17) Uani 1 2 d S T P . .
S1B S -0.12887(3) 0.25 0.53686(13) 0.0388(3) Uani 1 2 d S T P . .
S2B S -0.06690(3) 0.25 0.54804(13) 0.0398(3) Uani 1 2 d S T P . .
S3B S -0.19727(3) 0.25 0.46919(13) 0.0453(3) Uani 1 2 d S T P . .
S4B S -0.25590(3) 0.25 0.35454(16) 0.0510(4) Uani 1 2 d S T P . .

loop_
_atom_site_aniso_label
_atom_site_aniso_U_11
_atom_site_aniso_U_22
_atom_site_aniso_U_33
_atom_site_aniso_U_23
_atom_site_aniso_U_13
_atom_site_aniso_U_12
C1A 0.039(3) 0.052(3) 0.030(2) 0 0.003(2) 0
C2A 0.036(2) 0.048(3) 0.027(2) 0 0.0053(19) 0
C3A 0.037(3) 0.064(3) 0.030(2) 0 0.004(2) 0
C4A 0.034(2) 0.043(3) 0.035(2) 0 -0.0033(19) 0
C5A 0.036(3) 0.052(3) 0.030(2) 0 -0.0048(19) 0
C6A 0.039(3) 0.079(4) 0.027(2) 0 -0.004(2) 0
C7A 0.030(2) 0.038(3) 0.033(2) 0 -0.0022(18) 0
C8A 0.036(3) 0.062(4) 0.047(3) 0 -0.001(2) 0
C9A 0.045(3) 0.057(3) 0.031(2) 0 0.005(2) 0
N1A 0.029(2) 0.054(3) 0.032(2) 0 -0.0002(16) 0
N2A 0.031(2) 0.056(3) 0.029(2) 0 -0.0034(16) 0
N3A 0.0273(18) 0.046(2) 0.0270(19) 0 -0.0014(15) 0
N4A 0.031(2) 0.051(2) 0.034(2) 0 -0.0012(16) 0
Cu1A 0.0319(3) 0.0499(4) 0.0231(3) 0 -0.0008(2) 0
S1A 0.0377(6) 0.0639(8) 0.0255(6) 0 -0.0028(5) 0
S2A 0.0362(6) 0.0544(8) 0.0365(6) 0 -0.0078(5) 0
S3A 0.0334(6) 0.0768(9) 0.0257(6) 0 0.0002(5) 0
S4A 0.0314(6) 0.0532(8) 0.0329(6) 0 -0.0002(5) 0
C1B 0.045(3) 0.055(3) 0.022(2) 0 0.0022(19) 0
C2B 0.041(3) 0.050(3) 0.027(2) 0 0.0043(19) 0
C3B 0.042(3) 0.062(3) 0.029(2) 0 0.005(2) 0
C4B 0.032(2) 0.043(3) 0.028(2) 0 -0.0007(18) 0
C5B 0.046(3) 0.044(3) 0.025(2) 0 -0.0050(19) 0
C6B 0.048(3) 0.072(4) 0.026(2) 0 -0.005(2) 0
C7B 0.034(2) 0.049(3) 0.031(2) 0 -0.0032(19) 0
C8B 0.034(2) 0.058(3) 0.038(3) 0 0.003(2) 0
C9B 0.034(3) 0.099(5) 0.058(4) 0 -0.014(3) 0
N1B 0.030(2) 0.054(3) 0.0252(18) 0 -0.0011(15) 0
N2B 0.032(2) 0.060(3) 0.0285(19) 0 -0.0036(16) 0
N3B 0.038(2) 0.052(3) 0.0254(19) 0 0.0002(16) 0
N4B 0.033(2) 0.051(3) 0.033(2) 0 -0.0017(16) 0
Cu1B 0.0311(3) 0.0502(4) 0.0226(3) 0 -0.0004(2) 0
S1B 0.0328(6) 0.0589(8) 0.0247(5) 0 0.0002(4) 0
S2B 0.0329(6) 0.0579(8) 0.0286(6) 0 -0.0029(5) 0
S3B 0.0366(6) 0.0736(9) 0.0256(6) 0 0.0007(5) 0
S4B 0.0313(6) 0.0779(10) 0.0439(7) 0 0.0016(5) 0


#----------------------------------------------------------------------------#
#                   MOLECULAR GEOMETRY                                       #
#----------------------------------------------------------------------------#

_geom_special_details            
;
 All esds (except the esd in the dihedral angle between two l.s. planes)
 are estimated using the full covariance matrix.  The cell esds are taken
 into account individually in the estimation of esds in distances, angles
 and torsion angles; correlations between esds in cell parameters are only
 used when they are defined by crystal symmetry.  An approximate (isotropic)
 treatment of cell esds is used for estimating esds involving l.s. planes.
;
loop_
_geom_bond_atom_site_label_1
_geom_bond_atom_site_label_2
_geom_bond_distance
_geom_bond_site_symmetry_2
_geom_bond_publ_flag
C1A C5A 1.489(7) . ?
C1A C2A 1.506(7) . ?
C2A N1A 1.284(6) . ?
C2A C3A 1.503(6) . ?
C4A N2A 1.283(6) . ?
C4A S2A 1.745(5) . ?
C4A S1A 1.751(5) . ?
C5A N3A 1.283(6) . ?
C5A C6A 1.498(6) . ?
C7A N4A 1.293(6) . ?
C7A S3A 1.736(5) . ?
C7A S4A 1.756(5) . ?
C8A S2A 1.820(5) . ?
C9A S4A 1.806(5) . ?
N1A N2A 1.406(5) . ?
N1A Cu1A 1.961(4) . ?
N3A N4A 1.416(5) . ?
N3A Cu1A 1.976(4) . ?
Cu1A S3A 2.2427(14) . ?
Cu1A S1A 2.2503(13) . ?
C1B C2B 1.468(7) . ?
C1B C5B 1.485(7) . ?
C2B N1B 1.306(6) . ?
C2B C3B 1.502(6) . ?
C4B N2B 1.299(6) . ?
C4B S1B 1.727(5) . ?
C4B S2B 1.750(4) . ?
C5B N3B 1.293(6) . ?
C5B C6B 1.494(7) . ?
C7B N4B 1.281(6) . ?
C7B S3B 1.741(5) . ?
C7B S4B 1.744(5) . ?
C8B S2B 1.786(5) . ?
C9B S4B 1.802(6) . ?
N1B N2B 1.414(5) . ?
N1B Cu1B 1.973(4) . ?
N3B N4B 1.409(6) . ?
N3B Cu1B 1.963(4) . ?
Cu1B S1B 2.2471(13) . ?
Cu1B S3B 2.2487(14) . ?

loop_
_geom_angle_atom_site_label_1
_geom_angle_atom_site_label_2
_geom_angle_atom_site_label_3
_geom_angle
_geom_angle_site_symmetry_1
_geom_angle_site_symmetry_3
_geom_angle_publ_flag
C5A C1A C2A 124.9(4) . . ?
N1A C2A C3A 122.7(5) . . ?
N1A C2A C1A 122.4(4) . . ?
C3A C2A C1A 114.9(4) . . ?
N2A C4A S2A 119.2(4) . . ?
N2A C4A S1A 126.6(4) . . ?
S2A C4A S1A 114.2(3) . . ?
N3A C5A C1A 123.4(4) . . ?
N3A C5A C6A 121.9(4) . . ?
C1A C5A C6A 114.7(4) . . ?
N4A C7A S3A 126.4(4) . . ?
N4A C7A S4A 113.1(3) . . ?
S3A C7A S4A 120.5(3) . . ?
C2A N1A N2A 112.9(4) . . ?
C2A N1A Cu1A 127.8(3) . . ?
N2A N1A Cu1A 119.3(3) . . ?
C4A N2A N1A 113.9(4) . . ?
C5A N3A N4A 114.3(4) . . ?
C5A N3A Cu1A 126.8(3) . . ?
N4A N3A Cu1A 118.9(3) . . ?
C7A N4A N3A 113.7(4) . . ?
N1A Cu1A N3A 94.73(16) . . ?
N1A Cu1A S3A 178.84(12) . . ?
N3A Cu1A S3A 86.43(11) . . ?
N1A Cu1A S1A 86.69(12) . . ?
N3A Cu1A S1A 178.59(11) . . ?
S3A Cu1A S1A 92.15(5) . . ?
C4A S1A Cu1A 93.53(16) . . ?
C4A S2A C8A 101.1(2) . . ?
C7A S3A Cu1A 94.54(16) . . ?
C7A S4A C9A 104.0(2) . . ?
C2B C1B C5B 126.2(4) . . ?
N1B C2B C1B 123.0(4) . . ?
N1B C2B C3B 121.3(4) . . ?
C1B C2B C3B 115.7(4) . . ?
N2B C4B S1B 127.2(4) . . ?
N2B C4B S2B 119.4(3) . . ?
S1B C4B S2B 113.4(2) . . ?
N3B C5B C1B 122.1(4) . . ?
N3B C5B C6B 122.2(5) . . ?
C1B C5B C6B 115.7(4) . . ?
N4B C7B S3B 126.5(4) . . ?
N4B C7B S4B 119.2(4) . . ?
S3B C7B S4B 114.3(3) . . ?
C2B N1B N2B 114.0(4) . . ?
C2B N1B Cu1B 126.4(3) . . ?
N2B N1B Cu1B 119.6(3) . . ?
C4B N2B N1B 112.7(4) . . ?
C5B N3B N4B 112.9(4) . . ?
C5B N3B Cu1B 127.8(4) . . ?
N4B N3B Cu1B 119.4(3) . . ?
C7B N4B N3B 113.8(4) . . ?
N3B Cu1B N1B 94.54(16) . . ?
N3B Cu1B S1B 179.31(12) . . ?
N1B Cu1B S1B 86.15(11) . . ?
N3B Cu1B S3B 86.30(12) . . ?
N1B Cu1B S3B 179.17(11) . . ?
S1B Cu1B S3B 93.01(5) . . ?
C4B S1B Cu1B 94.34(15) . . ?
C4B S2B C8B 104.0(2) . . ?
C7B S3B Cu1B 94.00(17) . . ?
C7B S4B C9B 101.6(3) . . ?

_iucr_refine_instructions_details 
;
TITL pb1_pmna_a.res in Pnma
    shelx.res
    created by SHELXL-2018/1 at 10:32:38 on 05-Aug-2022
CELL  0.71080  46.8770   6.9630   8.8140   90.000   90.000   90.000
ZERR     8.00   0.0094   0.0014   0.0018    0.000    0.000    0.000
LATT   1
SYMM  1/2 - X, - Y, 1/2 + Z
SYMM  - X, 1/2 + Y, - Z
SYMM  1/2 + X, 1/2 - Y, 1/2 - Z
SFAC  C    H    N    CU   S
UNIT  72 112 32 8 32
MERG   2
OMIT    -2.00  55.00
FMAP   2
PLAN   20
ACTA
BOND
L.S.   4
TEMP  -173.00
WGHT    0.060100    2.424300
FVAR       0.29107
MOLE    1
C1A   1    0.094690    0.250000    0.393470    10.50000    0.03866    0.05193 =
         0.02990    0.00000    0.00303    0.00000
AFIX  23
H1A1  2    0.095780    0.363792    0.326377    10.50000   -1.20000
H1A2  2    0.095780    0.136208    0.326377    10.50000   -1.20000
AFIX   0
C2A   1    0.121795    0.250000    0.485239    10.50000    0.03613    0.04831 =
         0.02743    0.00000    0.00529    0.00000
C3A   1    0.148798    0.250000    0.393297    10.50000    0.03656    0.06423 =
         0.03044    0.00000    0.00438    0.00000
AFIX  33
H3A1  2    0.144039    0.250000    0.285029    10.50000   -1.50000
H3A2  2    0.159980    0.364917    0.417456    10.50000   -1.50000
H3A3  2    0.159980    0.135083    0.417456    10.50000   -1.50000
AFIX   0
C4A   1    0.149807    0.250000    0.838715    10.50000    0.03358    0.04344 =
         0.03473    0.00000   -0.00331    0.00000
C5A   1    0.065364    0.250000    0.458421    10.50000    0.03558    0.05170 =
         0.02993    0.00000   -0.00481    0.00000
C6A   1    0.041896    0.250000    0.343119    10.50000    0.03894    0.07931 =
         0.02684    0.00000   -0.00403    0.00000
AFIX  33
H6A1  2    0.050151    0.250000    0.240970    10.50000   -1.50000
H6A2  2    0.030090    0.135083    0.356471    10.50000   -1.50000
H6A3  2    0.030090    0.364917    0.356471    10.50000   -1.50000
AFIX   0
C7A   1    0.025974    0.250000    0.783432    10.50000    0.03042    0.03799 =
         0.03308    0.00000   -0.00224    0.00000
C8A   1    0.207208    0.250000    0.773113    10.50000    0.03637    0.06189 =
         0.04738    0.00000   -0.00081    0.00000
AFIX  33
H8A1  2    0.226864    0.250000    0.810975    10.50000   -1.50000
H8A2  2    0.204011    0.135083    0.711211    10.50000   -1.50000
H8A3  2    0.204012    0.364917    0.711211    10.50000   -1.50000
AFIX   0
C9A   1   -0.011342    0.250000    1.032605    10.50000    0.04455    0.05750 =
         0.03118    0.00000    0.00535    0.00000
AFIX  33
H9A1  2   -0.031192    0.250000    1.067488    10.50000   -1.50000
H9A2  2   -0.001633    0.135083    1.070745    10.50000   -1.50000
H9A3  2   -0.001633    0.364917    1.070745    10.50000   -1.50000
AFIX   0
N1A   3    0.121765    0.250000    0.630900    10.50000    0.02889    0.05389 =
         0.03240    0.00000   -0.00017    0.00000
N2A   3    0.149384    0.250000    0.693155    10.50000    0.03120    0.05643 =
         0.02867    0.00000   -0.00340    0.00000
N3A   3    0.060235    0.250000    0.601440    10.50000    0.02734    0.04647 =
         0.02698    0.00000   -0.00135    0.00000
N4A   3    0.030859    0.250000    0.639049    10.50000    0.03066    0.05075 =
         0.03434    0.00000   -0.00120    0.00000
CU1A  4    0.088666    0.250000    0.766925    10.50000    0.03194    0.04989 =
         0.02305    0.00000   -0.00080    0.00000
S1A   5    0.120163    0.250000    0.959594    10.50000    0.03766    0.06390 =
         0.02550    0.00000   -0.00278    0.00000
S2A   5    0.182580    0.250000    0.932685    10.50000    0.03616    0.05445 =
         0.03647    0.00000   -0.00776    0.00000
S3A   5    0.051407    0.250000    0.926538    10.50000    0.03342    0.07675 =
         0.02566    0.00000    0.00016    0.00000
S4A   5   -0.010544    0.250000    0.827743    10.50000    0.03139    0.05317 =
         0.03289    0.00000   -0.00017    0.00000
MOLE    2
C1B   1   -0.144200    0.250000   -0.037260    10.50000    0.04481    0.05480 =
         0.02179    0.00000    0.00221    0.00000
AFIX  23
H1B1  2   -0.141907    0.136320   -0.103608    10.50000   -1.20000
H1B2  2   -0.141907    0.363680   -0.103608    10.50000   -1.20000
AFIX   0
C2B   1   -0.119285    0.250000    0.063703    10.50000    0.04077    0.04956 =
         0.02742    0.00000    0.00430    0.00000
C3B   1   -0.090727    0.250000   -0.013676    10.50000    0.04193    0.06247 =
         0.02942    0.00000    0.00518    0.00000
AFIX  33
H3B1  2   -0.093465    0.250000   -0.123905    10.50000   -1.50000
H3B2  2   -0.080044    0.364917    0.016203    10.50000   -1.50000
H3B3  2   -0.080044    0.135083    0.016203    10.50000   -1.50000
AFIX   0
C4B   1   -0.097487    0.250000    0.434139    10.50000    0.03181    0.04295 =
         0.02824    0.00000   -0.00071    0.00000
C5B   1   -0.174582    0.250000    0.010506    10.50000    0.04609    0.04356 =
         0.02505    0.00000   -0.00503    0.00000
C6B   1   -0.195985    0.250000   -0.115063    10.50000    0.04806    0.07248 =
         0.02577    0.00000   -0.00488    0.00000
AFIX  33
H6B1  2   -0.186062    0.250000   -0.212927    10.50000   -1.50000
H6B2  2   -0.207967    0.135083   -0.107319    10.50000   -1.50000
H6B3  2   -0.207967    0.364917   -0.107319    10.50000   -1.50000
AFIX   0
C7B   1   -0.219593    0.250000    0.311273    10.50000    0.03391    0.04921 =
         0.03083    0.00000   -0.00319    0.00000
C8B   1   -0.038149    0.250000    0.415059    10.50000    0.03358    0.05778 =
         0.03776    0.00000    0.00283    0.00000
AFIX  33
H8B1  2   -0.019956    0.250000    0.469834    10.50000   -1.50000
H8B2  2   -0.039359    0.135083    0.351188    10.50000   -1.50000
H8B3  2   -0.039359    0.364917    0.351189    10.50000   -1.50000
AFIX   0
C9B   1   -0.271674    0.250000    0.168091    10.50000    0.03425    0.09922 =
         0.05807    0.00000   -0.01409    0.00000
AFIX  33
H9B1  2   -0.292508    0.250000    0.177304    10.50000   -1.50000
H9B2  2   -0.265546    0.364917    0.112786    10.50000   -1.50000
H9B3  2   -0.265546    0.135083    0.112786    10.50000   -1.50000
AFIX   0
N1B   3   -0.121354    0.250000    0.211492    10.50000    0.03009    0.05448 =
         0.02522    0.00000   -0.00107    0.00000
N2B   3   -0.094796    0.250000    0.287495    10.50000    0.03179    0.05998 =
         0.02849    0.00000   -0.00359    0.00000
N3B   3   -0.181996    0.250000    0.151805    10.50000    0.03807    0.05189 =
         0.02544    0.00000    0.00016    0.00000
N4B   3   -0.211814    0.250000    0.171999    10.50000    0.03297    0.05101 =
         0.03274    0.00000   -0.00166    0.00000
CU1B  4   -0.157011    0.250000    0.330469    10.50000    0.03109    0.05019 =
         0.02257    0.00000   -0.00044    0.00000
S1B   5   -0.128868    0.250000    0.536861    10.50000    0.03285    0.05895 =
         0.02474    0.00000    0.00023    0.00000
S2B   5   -0.066897    0.250000    0.548038    10.50000    0.03295    0.05791 =
         0.02863    0.00000   -0.00295    0.00000
S3B   5   -0.197269    0.250000    0.469192    10.50000    0.03663    0.07362 =
         0.02561    0.00000    0.00072    0.00000
S4B   5   -0.255901    0.250000    0.354535    10.50000    0.03133    0.07789 =
         0.04388    0.00000    0.00159    0.00000
HKLF    4


REM  pb1_pmna_a.res in Pnma
REM R1 =  0.0412 for    2636 Fo > 4sig(Fo)  and  0.0582 for all    3366 data
REM    217 parameters refined using      0 restraints

END

WGHT      0.0601      2.4248

REM Highest difference peak  1.203,  deepest hole -0.707,  1-sigma level  0.087
Q1    1   0.1075  0.2500  0.7574  10.50000  0.05    1.20
Q2    1  -0.1672  0.2500  0.1900  10.50000  0.05    0.71
Q3    1   0.0717  0.2500  0.7492  10.50000  0.05    0.65
Q4    1  -0.1749  0.2500  0.3246  10.50000  0.05    0.65
Q5    1  -0.1365  0.2500  0.3359  10.50000  0.05    0.56
Q6    1   0.1394  0.2500  0.9432  10.50000  0.05    0.48
Q7    1   0.0890  0.3739  0.7630  11.00000  0.05    0.42
Q8    1  -0.1052  0.2500  0.0230  10.50000  0.05    0.40
Q9    1  -0.1567  0.3857  0.3222  11.00000  0.05    0.39
Q10   1  -0.2338  0.2500  0.3403  10.50000  0.05    0.37
Q11   1  -0.0520  0.2500  0.9770  10.50000  0.05    0.36
Q12   1  -0.0873  0.2500  0.5223  10.50000  0.05    0.36
Q13   1   0.0480  0.2500  0.6180  10.50000  0.05    0.36
Q14   1  -0.1118  0.2500  0.5004  10.50000  0.05    0.35
Q15   1   0.0107  0.2500  0.8252  10.50000  0.05    0.35
Q16   1  -0.1948  0.2500  0.1759  10.50000  0.05    0.34
Q17   1  -0.1546  0.2500  0.5062  10.50000  0.05    0.34
Q18   1   0.1279  0.2500  0.4429  10.50000  0.05    0.34
Q19   1   0.1570  0.2500  0.9413  10.50000  0.05    0.34
Q20   1  -0.1938  0.2500  0.3303  10.50000  0.05    0.33
;

_iucr_refine_reflections_details 
;
  -1   0   0    2.18    0.53
   1   0   0   -1.85    0.40
  -2   0   0   91.54    2.97
  -2   0   0  101.31    3.24
   2   0   0   89.75    2.97
   2   0   0   95.43    3.04
  -3   0   0    1.19    2.31
  -3   0   0   -1.06    2.25
   3   0   0    3.50    2.38
   3   0   0    0.07    2.18
  -4   0   0 4755.14  114.78
  -4   0   0 4782.88  115.51
   4   0   0 4812.60  116.10
   4   0   0 4639.56  112.01
  -5   0   0    1.06    3.76
  -5   0   0    1.52    3.76
   5   0   0    1.52    3.43
   5   0   0    1.78    3.83
  -6   0   0    5.61    4.56
  -6   0   0   -0.99    4.36
   6   0   0    4.16    4.16
   6   0   0    6.01    4.62
  -7   0   0    6.93    4.82
  -7   0   0   -4.76    5.02
   7   0   0   -2.64    4.56
   7   0   0    4.69    5.09
  -8   0   0   13.01    5.61
  -8   0   0    2.18    5.55
   8   0   0    0.53    5.68
   8   0   0    9.31    5.28
  -9   0   0   -2.44    6.01
  -9   0   0    0.53    5.75
   9   0   0   -3.24    6.08
   9   0   0    3.63    5.75
 -10   0   0    3.50    6.27
 -10   0   0    6.27    6.41
  10   0   0    2.71    6.01
  10   0   0   -4.56    6.74
 -11   0   0   13.27    6.80
 -11   0   0    4.49    7.00
  11   0   0    3.90    6.67
  11   0   0    0.53    7.07
 -12   0   0   21.33    7.33
 -12   0   0   11.89    7.07
  12   0   0   24.24    7.46
  12   0   0   24.63    6.67
 -13   0   0   -2.38    7.53
 -13   0   0    3.76    8.12
  13   0   0   -1.72    7.26
  13   0   0   15.12    8.12
 -14   0   0   35.86    7.73
 -14   0   0   38.04    7.79
  14   0   0   42.86    8.26
  14   0   0   36.06    7.20
 -15   0   0  -11.62    7.20
 -15   0   0    3.37    7.53
  15   0   0   -4.56    7.79
  15   0   0   -8.32    7.07
 -16   0   0   -4.36    7.07
 -16   0   0    9.58    7.79
  16   0   0    8.12    8.06
  16   0   0    2.64    6.74
 -17   0   0   12.22    8.06
 -17   0   0    0.40    7.40
  17   0   0   12.48    7.26
  17   0   0   13.27    8.19
 -18   0   0  353.00   14.00
 -18   0   0  338.34   14.07
  18   0   0  360.93   13.94
  18   0   0  345.28   14.20
 -19   0   0   -2.38    7.33
 -19   0   0    8.52    8.19
  19   0   0    5.68    8.52
  19   0   0   10.50    7.46
 -20   0   0  510.45   18.10
 -20   0   0  498.36   17.50
 -21   0   0    7.13    8.45
 -21   0   0    1.52    7.60
  21   0   0   11.49    7.40
  21   0   0   -8.65    8.59
 -22   0   0   13.67    7.99
 -22   0   0    4.62    8.59
  22   0   0    0.79    8.45
  22   0   0    2.51    7.46
 -23   0   0    5.22    8.59
 -23   0   0    0.59    7.73
  23   0   0   21.66    8.78
  23   0   0    7.79    7.66
 -24   0   0  443.75   17.04
  24   0   0  458.80   17.83
 -26   0   0    6.01    9.38
  26   0   0   19.68    7.60
 -27   0   0   -2.64    7.93
 -27   0   0   -6.01    9.58
  27   0   0    9.31    9.71
  27   0   0    8.52    7.73
 -28   0   0 2267.28   60.63
 -28   0   0 2139.81   57.06
  28   0   0 2120.00   56.34
  28   0   0 2114.72   57.13
 -29   0   0   -4.16    9.64
 -29   0   0  -10.90    8.06
  29   0   0   18.43   10.30
  29   0   0   18.89    7.73
 -30   0   0  748.27   24.77
 -30   0   0  774.03   26.22
  30   0   0  772.05   26.29
  30   0   0  759.50   24.77
 -31   0   0   37.78   11.03
 -31   0   0   31.24    9.05
  31   0   0   32.03    8.72
  31   0   0   47.82   10.90
 -32   0   0 2983.85   78.33
 -32   0   0 2822.70   74.03
  32   0   0 2948.19   76.74
  32   0   0 2941.58   77.40
 -33   0   0  -10.57   10.70
 -33   0   0    1.06    8.32
  33   0   0    2.97   10.04
  33   0   0    5.22    8.19
  34   0   0  407.62   17.44
  34   0   0  403.20   18.69
 -35   0   0   20.28    8.85
 -35   0   0   22.12   10.57
  35   0   0   26.95    8.32
  35   0   0    7.66   10.37
 -36   0   0  991.97   31.11
 -36   0   0 1032.26   33.02
  36   0   0 1001.22   30.97
  36   0   0 1055.38   33.95
 -37   0   0  -11.82    8.19
 -37   0   0   -2.44   10.04
  37   0   0   -4.36    7.60
  37   0   0    1.85   10.37
 -38   0   0  287.69   15.45
 -38   0   0  328.17   17.83
  38   0   0  294.49   14.86
  38   0   0  313.18   18.43
 -39   0   0   -4.89    8.39
 -39   0   0   12.28   11.10
  39   0   0    0.13    8.06
  39   0   0   -9.25   11.69
 -40   0   0   10.70    9.18
 -40   0   0   -4.82   11.03
  40   0   0   15.06    7.99
  40   0   0    1.78   12.15
 -41   0   0   -7.79   11.29
 -41   0   0    1.19    8.78
  41   0   0  -19.55   11.95
  41   0   0    4.95    8.26
 -42   0   0   77.14   10.63
 -42   0   0   89.56   13.41
  42   0   0   87.18   10.70
  42   0   0  107.39   14.20
 -43   0   0    0.73    9.38
  43   0   0    0.40   12.42
  44   0   0   98.40   12.94
  45   0   0  -19.95   11.95
  45   0   0    9.38    8.92
 -46   0   0    0.79   12.09
 -46   0   0   13.47    9.18
  46   0   0   19.61    9.31
  46   0   0   14.99   12.61
 -47   0   0   -7.99    9.18
 -47   0   0  -12.28   12.81
  47   0   0    6.93   12.42
  47   0   0   19.02    8.98
 -48   0   0  300.04   20.01
 -48   0   0  273.02   16.11
  48   0   0  291.45   16.05
  48   0   0  269.85   18.82
 -49   0   0   13.47   13.01
 -49   0   0  -21.93    9.11
  49   0   0    0.92   12.35
  49   0   0   -1.39    9.18
 -50   0   0   27.47    9.58
 -50   0   0   20.28   13.87
  50   0   0   58.45   13.21
  50   0   0   25.16    9.77
 -51   0   0   19.28    9.64
 -51   0   0   19.81   13.47
  51   0   0    7.93    9.18
  51   0   0    0.00   12.48
 -52   0   0  229.37   18.76
 -52   0   0  255.39   15.78
 -53   0   0    4.23    9.51
 -53   0   0   -2.77   13.27
  53   0   0   25.62   12.61
  53   0   0    4.89    9.05
 -54   0   0  122.25   15.52
 -54   0   0  111.81   12.35
  54   0   0   94.11   14.66
  54   0   0   96.82   11.82
 -55   0   0   16.64   12.68
 -55   0   0    9.91    9.64
  55   0   0    0.66   12.68
  55   0   0   -0.33    9.51
  56   0   0   25.96   13.01
  55   0  -1    7.33   12.61
 -55   0   1   16.38   13.41
 -55   0   1   -3.83    9.44
  54   0  -1   77.87   14.07
  54   0  -1   74.30   11.16
 -54   0   1   61.22   14.13
 -54   0   1   54.49   10.83
  53   0  -1  -10.83   11.89
  53   0  -1   -9.91    9.71
 -53   0   1    7.79    8.98
 -53   0   1   17.50   13.34
  52   0  -1   42.20   10.57
  52   0  -1   20.14   12.61
 -52   0   1   28.07   14.00
 -52   0   1   33.42    9.71
  51   0  -1   66.77   13.87
  51   0  -1   73.84   10.83
 -51   0   1   40.88   14.79
 -51   0   1   68.42   10.96
  50   0  -1   51.58   10.37
  50   0  -1   27.80   12.88
 -50   0   1   43.13   13.94
 -50   0   1   25.56    9.91
  49   0  -1   22.12   13.08
  49   0  -1   13.47    8.98
 -49   0   1   33.88   13.74
 -49   0   1   10.24    9.71
  48   0  -1   23.31    9.25
  48   0  -1   17.77   13.01
 -48   0   1   28.40    9.97
 -48   0   1   16.25   13.08
  47   0  -1  332.66   20.34
  47   0  -1  271.24   15.45
 -47   0   1  315.03   20.14
 -47   0   1  304.79   16.97
  46   0  -1   96.23   14.60
  46   0  -1  101.58   11.43
 -46   0   1   90.74   14.60
 -46   0   1  103.42   11.95
  45   0  -1  195.82   13.60
  45   0  -1  211.54   17.63
 -45   0   1  237.23   15.32
 -45   0   1  182.74   16.51
  44   0  -1  -10.30    8.26
 -44   0   1    2.25   11.89
  43   0  -1   54.68   14.40
  42   0  -1  276.39   18.69
  42   0  -1  227.45   13.87
 -42   0   1  259.22   17.90
 -42   0   1  265.56   15.72
  41   0  -1   23.84    8.65
  41   0  -1   47.16   13.80
 -41   0   1   30.05    9.71
 -41   0   1   35.40   12.15
  40   0  -1  136.25   15.39
  40   0  -1  140.01   11.56
 -40   0   1  143.38   14.33
 -40   0   1  127.66   12.09
  39   0  -1    9.44    8.52
  39   0  -1   39.82   13.27
 -39   0   1   19.95   11.23
 -39   0   1   21.93    9.18
  38   0  -1   15.98   12.28
  38   0  -1   17.96    8.06
 -38   0   1   -1.39    8.78
 -38   0   1   14.66   11.43
  37   0  -1   79.85   12.75
  37   0  -1   88.70   10.04
 -37   0   1   88.23   12.48
 -37   0   1   77.01   10.50
  36   0  -1   39.89    8.45
  36   0  -1   41.54   11.62
 -36   0   1   38.37   11.36
 -36   0   1   28.86    9.31
  35   0  -1  107.85   12.94
  35   0  -1   78.59    9.38
 -35   0   1  115.38   12.81
 -35   0   1   97.35   11.03
  34   0  -1  107.59   10.43
  34   0  -1  126.34   13.14
 -34   0   1  122.78   12.75
 -34   0   1  112.08   11.16
  33   0  -1  141.40   13.34
  33   0  -1  138.10   10.63
 -33   0   1  137.90   13.01
 -33   0   1  147.87   11.76
  32   0  -1 1192.75   34.80
  32   0  -1 1198.03   36.39
 -32   0   1 1186.80   35.14
 -32   0   1 1232.37   37.25
  31   0  -1 3552.48   91.67
  31   0  -1 3426.34   87.90
 -31   0   1 3530.03   91.21
 -31   0   1 3607.30   92.53
  30   0  -1 2192.65   58.32
  30   0  -1 2259.35   60.76
 -30   0   1 2345.87   62.87
 -30   0   1 2210.48   59.18
  29   0  -1  189.88   11.56
  29   0  -1  200.44   13.74
 -29   0   1  185.25   13.34
 -29   0   1  178.52   12.09
  28   0  -1  249.78   14.60
  28   0  -1  249.71   12.42
 -28   0   1  266.82   14.86
 -28   0   1  268.80   13.74
  27   0  -1    3.43    9.18
  27   0  -1   12.42    7.07
 -27   0   1    7.66    9.18
 -27   0   1   20.47    7.86
  26   0  -1  158.90   12.02
  26   0  -1  134.33   10.04
 -26   0   1  136.05   10.24
 -26   0   1  138.56   11.49
  25   0  -1  118.75    9.38
 -25   0   1  122.11   11.10
  23   0  -1  838.09   26.09
 -23   0   1  766.11   23.97
  22   0  -1  626.16   20.34
  22   0  -1  636.79   21.20
 -22   0   1  646.96   21.13
 -22   0   1  605.22   20.47
  21   0  -1  390.85   15.06
  21   0  -1  416.67   16.25
 -21   0   1  397.45   15.78
 -21   0   1  434.24   16.31
  20   0  -1    0.92    6.87
  20   0  -1   -0.73    8.26
 -20   0   1   -4.62    7.99
 -20   0   1    3.37    7.53
  19   0  -1  101.77    8.59
  19   0  -1  113.93    9.84
 -19   0   1  118.75    9.31
 -19   0   1   94.90    9.64
  18   0  -1 2642.40   67.23
  18   0  -1 2728.26   69.41
 -18   0   1 2783.74   70.80
 -18   0   1 2625.23   66.97
  17   0  -1  997.92   28.46
  17   0  -1  953.67   27.08
 -17   0   1  987.35   28.33
 -17   0   1 1015.75   28.80
  16   0  -1    3.83    6.80
  16   0  -1    6.08    7.99
 -16   0   1   18.69    7.53
 -16   0   1    6.08    7.13
  15   0  -1  124.89    9.64
  15   0  -1  125.95    8.59
 -15   0   1  109.30    8.92
 -15   0   1  113.79    9.05
  14   0  -1  523.07   17.17
  14   0  -1  502.66   16.38
 -14   0   1  488.33   16.11
 -14   0   1  515.07   16.97
  13   0  -1  294.22   11.69
  13   0  -1  321.37   12.81
 -13   0   1  295.02   11.95
 -13   0   1  311.53   12.55
  12   0  -1  128.45    9.44
  12   0  -1  125.81    9.18
 -12   0   1  144.57   10.17
 -12   0   1  124.16    8.92
  11   0  -1 1207.94   32.10
  11   0  -1 1272.00   33.68
 -11   0   1 1244.92   33.02
 -11   0   1 1314.27   34.74
  10   0  -1  566.52   17.24
  10   0  -1  600.93   17.96
 -10   0   1  582.11   17.50
 -10   0   1  587.85   17.63
   9   0  -1  450.29   14.60
   9   0  -1  452.33   14.46
  -9   0   1  448.57   14.46
  -9   0   1  445.79   14.46
   8   0  -1    4.42    6.08
   8   0  -1    9.05    5.55
  -8   0   1    6.41    5.68
  -8   0   1    6.41    5.75
   7   0  -1  250.77    9.31
   7   0  -1  252.42    9.51
  -7   0   1  249.91    9.38
  -7   0   1  241.79    9.25
   6   0  -1   76.41    5.81
   6   0  -1   88.04    6.14
  -6   0   1   74.89    5.94
  -6   0   1   74.43    5.81
   5   0  -1  801.77   21.27
   5   0  -1  818.94   21.60
  -5   0   1  791.20   20.94
  -5   0   1  814.98   21.53
   4   0  -1   76.87    5.02
   4   0  -1   72.25    5.35
  -4   0   1   84.34    5.48
  -4   0   1   68.82    5.09
   3   0  -1   69.02    4.69
   3   0  -1   74.43    5.15
  -3   0   1   62.21    4.62
  -3   0   1   67.50    4.89
   2   0  -1 9417.82  226.79
   2   0  -1 9523.49  229.44
  -2   0   1 9034.76  217.68
  -2   0   1 9662.18  232.80
   1   0  -1  179.37    6.54
   1   0  -1  163.33    5.88
   0   0  -1    0.07    3.17
   0   0  -1   -2.51    3.63
   0   0   1   -2.97    3.17
   0   0   1   -4.16    3.43
   1   0   1  169.93    6.01
   1   0   1  163.99    6.21
  -2   0  -1 9285.73  223.62
  -2   0  -1 9999.00  240.86
   2   0   1 9094.20  219.00
   2   0   1 9503.67  228.91
  -3   0  -1   52.70    4.56
  -3   0  -1   64.46    4.36
   3   0   1   70.86    4.23
   3   0   1   66.31    4.76
  -4   0  -1   75.82    5.15
  -4   0  -1   83.35    4.95
   4   0   1   75.42    5.02
   4   0   1   83.02    5.02
  -5   0  -1  802.43   21.20
  -5   0  -1  803.09   21.00
   5   0   1  805.73   21.07
   5   0   1  836.77   21.99
  -6   0  -1   70.01    5.68
  -6   0  -1   72.38    5.55
   6   0   1   76.74    5.28
   6   0   1   79.71    5.81
   7   0   1  240.73    8.85
   7   0   1  258.43    9.51
  -8   0  -1    5.61    5.09
  -8   0  -1    0.66    5.81
   8   0   1   -0.26    5.22
   8   0   1    5.68    5.94
  -9   0  -1  464.81   14.60
  -9   0  -1  436.94   14.00
   9   0   1  452.07   14.40
   9   0   1  473.14   14.46
 -10   0  -1  606.35   17.96
 -10   0  -1  573.46   17.30
  10   0   1  598.95   17.44
  10   0   1  589.70   17.63
 -11   0  -1 1268.70   33.55
 -11   0  -1 1317.57   34.67
  11   0   1 1279.26   33.81
  11   0   1 1238.32   32.43
 -12   0  -1  132.62    8.78
 -12   0  -1  130.50    8.92
  12   0   1  134.27    8.98
  12   0   1  134.33    8.45
 -13   0  -1  308.75   12.28
 -13   0  -1  327.84   12.68
  13   0   1  319.72   12.42
  13   0   1  290.33   11.89
 -14   0  -1  483.51   16.25
 -14   0  -1  517.85   17.17
  14   0   1  524.58   17.04
  14   0   1  498.70   16.64
 -15   0  -1  124.36    9.71
 -15   0  -1  127.00    8.78
  15   0   1  119.47    9.05
  15   0   1  113.40    8.78
 -16   0  -1   25.96    8.26
 -16   0  -1   16.97    7.07
  16   0   1   11.82    7.33
  16   0   1   18.03    7.53
 -17   0  -1 1010.47   28.60
 -17   0  -1 1032.92   29.52
  17   0   1  986.69   28.13
  17   0   1 1021.03   28.93
 -18   0  -1 2846.48   72.38
 -18   0  -1 2664.20   67.89
  18   0   1 2676.75   68.22
  18   0   1 2808.83   71.39
 -19   0  -1  100.32    9.91
 -19   0  -1  127.13    9.31
  19   0   1   75.42    8.85
  19   0   1  107.65    9.31
 -20   0  -1   10.17    8.45
 -20   0  -1   -5.15    7.20
  20   0   1   -8.52    7.33
  20   0   1    5.55    7.46
 -21   0  -1  390.85   15.26
 -21   0  -1  416.07   16.38
  21   0   1  404.91   15.59
  21   0   1  392.76   15.59
 -22   0  -1  613.21   20.94
 -22   0  -1  622.06   20.54
  22   0   1  602.58   20.41
  22   0   1  629.92   20.67
 -23   0  -1  851.30   26.42
 -23   0  -1  780.64   24.24
  23   0   1  783.28   24.30
  23   0   1  831.49   25.69
 -24   0  -1    8.92    7.40
  24   0   1   16.97    8.32
 -26   0  -1  138.03   10.57
 -26   0  -1  168.54   12.35
  26   0   1  141.86   10.50
  26   0   1  118.35   11.82
 -27   0  -1    1.32    7.46
 -27   0  -1   32.10   10.37
  27   0   1   13.54    8.32
  27   0   1    8.45    7.40
 -28   0  -1  277.58   15.26
 -28   0  -1  269.72   13.67
  28   0   1  272.89   13.34
  28   0   1  257.57   14.60
 -29   0  -1  191.46   13.80
 -29   0  -1  172.97   11.89
  29   0   1  182.87   13.27
  29   0   1  203.41   12.35
 -30   0  -1 2384.17   63.80
 -30   0  -1 2209.82   59.18
  30   0   1 2225.67   59.37
  30   0   1 2365.02   63.40
 -31   0  -1 3558.43   91.87
 -31   0  -1 3498.33   90.08
  31   0   1 3516.82   90.35
  31   0   1 3454.08   89.49
 -32   0  -1 1272.66   38.11
 -32   0  -1 1181.52   35.07
  32   0   1 1178.88   35.00
  32   0   1 1215.20   36.59
 -33   0  -1  136.45   13.14
 -33   0  -1  135.65   11.36
  33   0   1  129.91   12.61
  33   0   1  132.42   11.10
 -34   0  -1  139.29   13.67
 -34   0  -1  117.03   11.03
  34   0   1  126.94   12.75
  34   0   1  120.40   10.90
 -35   0  -1   96.82   10.63
 -35   0  -1  135.59   13.74
  35   0   1   85.33    9.97
  35   0   1  108.44   12.55
 -36   0  -1   41.21   12.02
 -36   0  -1   21.53    8.65
  36   0   1   30.05    8.78
  36   0   1   32.10   10.70
 -37   0  -1   79.78   10.57
 -37   0  -1   73.37   12.48
  37   0   1   87.38   12.48
  37   0   1   76.81    9.97
 -38   0  -1    8.72    8.92
 -38   0  -1   15.92   11.62
  38   0   1    8.52   11.36
  38   0   1   14.00    8.85
 -39   0  -1   22.72   12.35
 -39   0  -1   10.96    9.11
  39   0   1    4.62   12.02
  39   0   1    9.58    8.72
 -40   0  -1  125.55   14.33
 -40   0  -1  150.91   12.35
  40   0   1  144.64   12.35
  40   0   1  113.00   14.33
 -41   0  -1   -0.73   12.61
 -41   0  -1   26.48    9.58
  41   0   1   37.91    9.44
  41   0   1   20.21   12.42
 -42   0  -1  253.81   17.70
 -42   0  -1  245.55   15.19
  42   0   1  280.55   18.29
  42   0   1  230.49   14.66
 -43   0  -1   78.06   11.23
  43   0   1   55.21   13.21
  44   0   1   -4.16    9.25
 -45   0  -1  230.43   17.70
 -45   0  -1  229.11   14.99
  45   0   1  214.77   14.40
  45   0   1  192.19   16.38
 -46   0  -1  119.08   12.15
 -46   0  -1  113.13   15.65
  46   0   1   93.91   11.56
  46   0   1  116.30   14.66
 -47   0  -1  325.13   17.50
 -47   0  -1  333.85   20.80
  47   0   1  349.50   20.67
  47   0   1  300.96   17.04
 -48   0  -1   12.09   13.08
 -48   0  -1   15.32    9.71
  48   0   1   16.18   12.42
  48   0   1   32.96   10.17
 -49   0  -1   26.29   13.01
 -49   0  -1   -2.38    9.77
  49   0   1   10.77   12.48
  49   0   1    9.58    9.51
 -50   0  -1   43.92   13.74
 -50   0  -1   34.87   10.57
  50   0   1   38.70   10.24
  50   0   1   21.66   12.88
 -51   0  -1   66.70   14.40
 -51   0  -1   61.82   11.36
  51   0   1   73.24   11.36
 -52   0  -1   43.39   13.34
 -52   0  -1   30.91   10.83
  52   0   1   24.57   10.37
  52   0   1   33.42    7.53
 -53   0  -1    4.89   12.61
 -53   0  -1    0.20   10.43
  53   0   1   -9.97    9.44
  53   0   1   -3.10    7.40
 -54   0  -1   74.56   13.87
 -54   0  -1   62.08   11.95
  54   0   1   71.13   11.29
  54   0   1   70.14    9.31
 -55   0  -1  -12.09   10.24
 -55   0  -1    6.14   12.35
  55   0   1   -5.35    7.60
  55   0   1   17.70    9.25
  54   0  -2    6.21   12.81
  54   0  -2   -4.62   10.04
 -54   0   2   11.62   10.04
 -54   0   2   -5.02   12.55
  53   0  -2  104.61   12.15
  53   0  -2  115.64   15.59
 -53   0   2   98.47   14.73
 -53   0   2   86.58   11.89
  52   0  -2   -6.41    9.77
  52   0  -2    0.92   13.41
 -52   0   2   11.82   10.04
 -52   0   2    0.46   12.48
  51   0  -2  -11.29   12.75
  51   0  -2    3.96    9.71
 -51   0   2    2.25    9.84
 -51   0   2   18.10   12.88
 -50   0   2   62.54   14.00
 -50   0   2   71.92   11.36
  49   0  -2  313.24   17.04
  49   0  -2  265.17   19.02
 -49   0   2  261.86   16.25
 -49   0   2  263.05   18.95
  48   0  -2    2.38    9.18
  48   0  -2   21.40   13.21
 -48   0   2    2.31    9.97
 -48   0   2    9.31   12.28
  47   0  -2   25.23   13.34
  47   0  -2   29.59    9.58
 -47   0   2   26.81   12.35
 -47   0   2   28.40   10.30
  46   0  -2   28.33   13.21
  46   0  -2    0.53    9.31
 -46   0   2   21.40    9.97
 -46   0   2    8.72   11.76
  45   0  -2   57.72   10.30
  45   0  -2   47.75   13.74
 -45   0   2   50.92   12.81
 -45   0   2   66.97   10.90
  44   0  -2   91.40   14.66
  44   0  -2   82.49   10.83
 -44   0   2   94.71   13.94
 -44   0   2   71.33   11.23
  43   0  -2    6.01    8.72
 -43   0   2   18.16   10.17
 -43   0   2    1.92   11.23
  41   0  -2   94.38   11.23
  41   0  -2  107.65   14.33
 -41   0   2   96.89   13.34
 -41   0   2   73.37   10.96
  40   0  -2  335.30   16.44
  40   0  -2  337.81   19.28
 -40   0   2  351.29   17.44
 -40   0   2  331.87   18.62
  39   0  -2   79.98   10.17
  39   0  -2   63.53   13.14
 -39   0   2   57.59   10.37
 -39   0   2   52.04   11.76
  38   0  -2   31.63    9.18
  38   0  -2   30.25   12.22
 -38   0   2   42.73    9.71
 -38   0   2   32.43   10.90
  37   0  -2  114.39   13.67
  37   0  -2   99.73   10.63
 -37   0   2  105.67   11.10
 -37   0   2   86.39   12.35
  36   0  -2   29.06   11.10
  36   0  -2   28.99    8.98
 -36   0   2   46.30    9.64
 -36   0   2   27.61   10.63
  35   0  -2   50.52   11.10
  35   0  -2   48.67    9.11
 -35   0   2   50.26   10.83
 -35   0   2   58.91    9.64
  34   0  -2   64.33    9.51
  34   0  -2   89.62   11.69
 -34   0   2   56.14    9.31
 -34   0   2   66.37   11.43
  33   0  -2  490.64   19.15
  33   0  -2  546.05   21.53
 -33   0   2  512.63   19.55
 -33   0   2  523.66   21.40
  32   0  -2   79.32   11.43
  32   0  -2   69.68    9.38
 -32   0   2   73.84   11.36
 -32   0   2   69.61    9.51
  31   0  -2   44.58   10.50
  31   0  -2   57.99    9.11
 -31   0   2   74.43    9.58
 -31   0   2   46.16   10.57
  30   0  -2  354.79   15.59
  30   0  -2  366.15   16.97
 -30   0   2  356.50   15.78
 -30   0   2  411.58   18.29
  29   0  -2   28.07    9.64
  29   0  -2   61.55    8.98
 -29   0   2   47.42   10.04
 -29   0   2   42.33    8.65
  28   0  -2  140.01   11.69
  28   0  -2  103.82    9.77
 -28   0   2  110.36   10.17
 -28   0   2  102.50   11.23
  27   0  -2  169.40   12.48
  27   0  -2  155.93   10.70
 -27   0   2  151.90   11.95
 -27   0   2  164.12   11.29
  26   0  -2    2.51    9.18
  26   0  -2   12.55    7.20
 -26   0   2    6.27    7.40
 -26   0   2   -7.66    8.45
  25   0  -2   31.11    7.79
  25   0  -2   50.33    9.91
 -25   0   2   33.02    9.44
 -25   0   2   18.49    7.53
  24   0  -2  184.92   11.10
  24   0  -2  200.31   13.01
 -24   0   2  199.58   11.49
 -24   0   2  189.88   12.28
  23   0  -2  401.48   15.65
 -23   0   2  389.39   16.44
  21   0  -2 1954.23   51.91
 -21   0   2 1987.91   52.64
  19   0  -2  544.33   18.49
  19   0  -2  549.55   18.89
 -19   0   2  570.68   19.48
 -19   0   2  508.54   17.63
  18   0  -2  197.87   11.49
  18   0  -2  188.16   10.57
 -18   0   2  196.61   10.70
 -18   0   2  185.91   11.16
  17   0  -2   23.84    7.60
  17   0  -2   19.35    7.79
 -17   0   2   32.23    8.06
 -17   0   2   34.28    7.53
  16   0  -2 7502.55  183.47
  16   0  -2 7535.57  184.26
 -16   0   2 7502.55  183.73
 -16   0   2 7284.61  178.25
  15   0  -2  947.73   27.01
  15   0  -2 1009.81   28.80
 -15   0   2  937.82   26.75
 -15   0   2 1009.81   28.73
  14   0  -2  100.85    8.52
  14   0  -2  109.10    9.38
 -14   0   2  115.84    8.59
 -14   0   2  114.92    9.25
  13   0  -2  781.96   22.92
  13   0  -2  810.35   23.91
 -13   0   2  807.71   23.58
 -13   0   2  801.11   23.64
  12   0  -2 2670.14   67.30
  12   0  -2 2778.45   70.07
 -12   0   2 2676.09   67.50
 -12   0   2 2789.68   70.40
  11   0  -2  236.04   10.43
  11   0  -2  230.36   10.77
 -11   0   2  235.91   10.77
 -11   0   2  244.43   11.10
  10   0  -2   96.42    7.60
  10   0  -2   93.78    8.26
 -10   0   2   99.73    8.06
 -10   0   2   92.13    8.32
   9   0  -2 1048.11   28.46
   9   0  -2 1048.77   28.66
  -9   0   2 1007.16   27.74
  -9   0   2 1077.83   29.32
   8   0  -2  277.71   11.36
   8   0  -2  264.64   11.56
  -8   0   2  268.14   11.62
  -8   0   2  269.33   11.43
   7   0  -2   44.45    7.26
   7   0  -2   53.83    7.93
  -7   0   2   39.69    7.46
  -7   0   2   39.69    7.93
   6   0  -2   72.58    7.53
   6   0  -2   76.35    7.33
  -6   0   2   92.26    7.53
  -6   0   2   84.40    7.60
   5   0  -2   28.53    6.41
   5   0  -2   38.24    7.13
  -5   0   2   37.31    6.54
  -5   0   2   40.29    6.74
   4   0  -2  581.32   17.17
   4   0  -2  601.99   17.83
  -4   0   2  565.60   17.04
  -4   0   2  565.40   16.91
   3   0  -2  941.12   25.56
   3   0  -2  948.39   25.49
  -3   0   2  994.62   26.62
  -3   0   2  937.16   25.49
   2   0  -2   92.26    6.87
   2   0  -2   87.57    7.46
  -2   0   2   88.56    7.13
  -2   0   2   75.16    7.33
   1   0  -2    5.88    6.47
   1   0  -2    5.55    5.55
  -1   0   2    7.20    6.41
  -1   0   2    6.01    5.61
   0   0  -2  264.57   10.04
   0   0  -2  276.59   10.77
   0   0   2  279.50   10.77
   0   0   2  279.76   10.24
  -1   0  -2    6.74    5.68
  -1   0  -2   -6.27    6.34
   1   0   2    3.10    6.21
   1   0   2   10.90    5.75
  -2   0  -2   89.62    7.33
  -2   0  -2   92.33    6.74
   2   0   2  100.78    6.93
   2   0   2   86.58    7.33
  -3   0  -2  985.37   26.62
  -3   0  -2 1005.18   26.62
   3   0   2  961.59   25.96
   3   0   2 1002.54   26.62
  -4   0  -2  587.92   17.50
  -4   0  -2  589.57   17.04
   4   0   2  586.00   17.30
   4   0   2  584.02   16.97
  -5   0  -2   50.52    6.74
  -5   0  -2   34.41    5.55
   5   0   2   39.82    6.34
   5   0   2   36.46    5.81
  -6   0  -2   94.84    7.46
  -6   0  -2   86.98    7.07
  -7   0  -2   29.13    6.34
  -7   0  -2   40.29    7.00
   7   0   2   30.12    6.80
   7   0   2   28.40    6.14
  -8   0  -2  276.79   11.29
  -8   0  -2  274.61   10.63
   8   0   2  275.40   10.57
   8   0   2  287.75   11.43
  -9   0  -2 1032.92   28.27
  -9   0  -2 1034.90   27.80
   9   0   2 1057.36   28.40
   9   0   2 1045.47   28.46
 -10   0  -2   98.27    7.53
 -10   0  -2   97.68    7.86
  10   0   2  107.19    8.26
  10   0   2   91.34    7.20
 -11   0  -2  246.74   10.43
 -11   0  -2  231.28   10.50
  11   0   2  240.33   10.10
  11   0   2  232.54   10.57
 -12   0  -2 2720.34   68.62
 -12   0  -2 2694.58   67.56
  12   0   2 2613.34   65.58
  12   0   2 2796.29   70.47
 -13   0  -2  798.47   22.79
 -13   0  -2  779.31   22.85
  13   0   2  770.07   22.06
  13   0   2  791.20   23.25
 -14   0  -2  112.87    7.93
 -14   0  -2  109.50    8.52
  14   0   2  120.79    7.99
  14   0   2  101.64    8.39
 -15   0  -2  968.20   27.61
 -15   0  -2 1030.94   29.19
  15   0   2  985.37   28.13
  15   0   2  951.03   26.55
 -16   0  -2 7641.24  186.90
 -16   0  -2 7555.39  184.99
  16   0   2 7614.83  185.78
  16   0   2 7396.88  181.09
 -17   0  -2   35.73    7.46
 -17   0  -2   36.39    8.26
  17   0   2   26.62    6.87
  17   0   2   34.28    7.73
 -18   0  -2  197.21   11.03
 -18   0  -2  174.22   10.96
  18   0   2  207.38   10.17
  18   0   2  186.97   10.83
 -19   0  -2  562.43   18.89
 -19   0  -2  595.52   20.01
  19   0   2  548.36   17.77
  19   0   2  575.70   19.15
  20   0   2  637.58   20.74
  20   0   2  594.06   18.95
 -21   0  -2 1999.14   52.90
 -21   0  -2 1997.16   53.10
  21   0   2 1936.40   51.38
  21   0   2 2020.27   52.57
 -22   0  -2   85.72    8.85
  22   0   2   77.14    7.99
 -24   0  -2  209.82   13.41
  24   0   2  190.73   11.56
  25   0   2   34.67    7.13
  25   0   2   35.47    8.39
 -26   0  -2    2.51    7.26
 -26   0  -2    6.34    9.11
  26   0   2    8.52    7.26
  26   0   2    3.76    6.41
 -27   0  -2  180.76   13.14
 -27   0  -2  155.99   11.29
  27   0   2  166.50   10.17
  27   0   2  183.47   11.43
 -28   0  -2  133.41   10.83
 -28   0  -2  129.58   12.28
  28   0   2   95.17    8.72
  28   0   2  103.95    9.91
 -29   0  -2   39.36    9.18
 -29   0  -2   35.40   10.43
  29   0   2   62.28    7.99
  29   0   2   33.35    8.26
 -30   0  -2  393.49   17.17
 -30   0  -2  390.38   18.03
  30   0   2  371.63   16.18
  30   0   2  377.77   15.06
 -31   0  -2   44.98   10.57
 -31   0  -2   47.62    9.58
  31   0   2   62.01    8.12
  31   0   2   71.06    9.38
 -32   0  -2   71.99   10.30
 -32   0  -2   75.62   11.23
  32   0   2   63.80    8.26
  32   0   2   56.07    8.98
  33   0   2  491.43   19.15
  33   0   2  496.32   17.83
 -34   0  -2   71.39   10.37
 -34   0  -2   59.51   11.16
  34   0   2   54.95    8.12
  34   0   2   64.19    9.25
 -35   0  -2   63.67   11.62
 -35   0  -2   34.80    9.91
  35   0   2   40.95    9.18
  35   0   2   50.79    7.86
 -36   0  -2   18.69    9.71
 -36   0  -2   15.06   11.23
  36   0   2   17.50    8.52
  36   0   2   33.55    7.66
 -37   0  -2  103.62   13.74
 -37   0  -2  100.58   11.56
  37   0   2  111.68   10.90
  37   0   2   95.83    9.18
 -38   0  -2   41.87   10.04
 -38   0  -2   47.42   12.61
  38   0   2   48.15    7.93
  38   0   2   33.15    9.58
 -39   0  -2   63.67   11.03
 -39   0  -2   90.94   13.87
  39   0   2   51.38    9.77
  39   0   2   77.27    8.78
 -40   0  -2  368.99   18.49
 -40   0  -2  378.30   20.54
  40   0   2  384.64   15.92
  40   0   2  346.20   16.91
 -41   0  -2   90.68   14.33
 -41   0  -2   87.77   12.09
  41   0   2   90.15    9.25
  41   0   2  104.15   11.49
 -42   0  -2   58.84   11.49
 -42   0  -2   48.08   14.27
  42   0   2   65.38    8.52
 -44   0  -2   90.55   12.61
 -44   0  -2  108.18   15.32
  44   0   2   88.50   11.36
  44   0   2   75.42    8.98
 -45   0  -2   44.05   10.90
 -45   0  -2   56.00   14.07
  45   0   2   45.37   10.10
  45   0   2   53.03    8.06
 -46   0  -2    1.19   13.27
 -46   0  -2    1.06    9.97
  46   0   2    5.55    9.38
  46   0   2   17.63    7.46
 -47   0  -2   43.59   10.83
 -47   0  -2   34.94   14.33
  47   0   2   17.50    7.53
  47   0   2   33.68    9.91
 -48   0  -2   15.32   10.17
 -48   0  -2   -0.46   14.27
  48   0   2    2.97    7.26
  48   0   2   10.04    9.77
 -49   0  -2  244.76   19.81
 -49   0  -2  281.81   17.17
  49   0   2  297.59   17.24
  49   0   2  317.60   14.46
 -50   0  -2   76.81   15.65
 -50   0  -2   59.70   12.09
 -51   0  -2   -0.73   10.57
 -51   0  -2   30.18   14.07
  51   0   2   -4.56    9.64
  51   0   2   -1.78    7.13
 -52   0  -2    3.76   10.70
 -52   0  -2   15.72   13.47
  52   0   2    2.44    7.46
  52   0   2   13.47   10.04
 -53   0  -2   90.94   15.72
 -53   0  -2  108.44   13.41
  53   0   2   95.76   12.09
  53   0   2  107.06   10.10
 -54   0  -2   20.34   11.10
 -54   0  -2   20.28   14.13
  54   0   2   -3.37    7.53
  54   0   2   18.76    9.91
 -55   0  -2   -3.57   10.77
  55   0   2   -4.62    8.32
  53   0  -3  -22.52   12.88
 -53   0   3    2.64    9.91
  52   0  -3   83.15   11.76
  52   0  -3   66.51   14.33
 -52   0   3   84.60   12.09
 -52   0   3   88.10   14.53
  51   0  -3  346.13   18.36
  51   0  -3  358.42   20.94
 -51   0   3  308.89   17.30
 -51   0   3  303.40   20.21
  50   0  -3   79.65   14.20
  50   0  -3   88.63   11.95
 -50   0   3   75.55   11.56
 -50   0   3   90.35   15.06
  49   0  -3   -1.19   12.75
  49   0  -3   -1.39    9.51
 -49   0   3   17.24   12.88
 -49   0   3   -3.76    9.64
  48   0  -3  415.68   22.26
  48   0  -3  454.18   20.34
 -48   0   3  422.88   19.88
 -48   0   3  414.09   22.26
  47   0  -3  107.06   14.93
  47   0  -3   78.46   11.03
 -47   0   3   92.13   11.82
 -47   0   3   92.73   14.53
  46   0  -3   15.12    9.18
  46   0  -3   23.05   12.81
 -46   0   3   -3.17    9.44
 -46   0   3    9.11   12.15
  45   0  -3    0.20    9.25
  45   0  -3    6.74   12.42
 -45   0   3  -13.08   11.89
 -45   0   3    0.26    9.25
  44   0  -3  227.06   17.24
  44   0  -3  228.25   14.73
 -44   0   3  225.14   17.04
 -44   0   3  231.02   15.19
  43   0  -3  142.06   14.86
  43   0  -3  144.70   12.35
 -43   0   3  164.91   13.14
 -43   0   3  135.26   14.66
  42   0  -3  175.68   15.85
  42   0  -3  165.90   12.81
 -42   0   3  169.60   15.45
 -42   0   3  146.29   12.68
  41   0  -3   32.36    9.18
 -41   0   3   41.28   11.95
  40   0  -3   73.70   14.27
  39   0  -3  340.78   16.64
  39   0  -3  323.42   18.16
  38   0  -3   38.90    9.38
  38   0  -3   48.81   11.89
  37   0  -3    8.26   11.36
  37   0  -3   -7.73    8.26
 -37   0   3   -6.34    8.52
 -37   0   3    5.22   10.77
  36   0  -3  110.42   10.90
  36   0  -3  103.23   12.94
 -36   0   3   75.22   12.09
 -36   0   3   85.46   10.17
  35   0  -3    3.04   10.70
  35   0  -3    2.44    8.32
 -35   0   3   -8.12    8.19
 -35   0   3   -9.51   10.30
  34   0  -3  127.66   12.81
  34   0  -3  142.72   11.36
 -34   0   3  132.22   12.94
 -34   0   3  126.47   11.16
  33   0  -3   55.74    9.38
  33   0  -3   66.97   11.29
 -33   0   3   74.03   11.76
 -33   0   3   58.98    9.51
 -32   0   3   -5.75    8.45
 -32   0   3    5.68    9.97
  31   0  -3   39.03   10.50
  31   0  -3   32.82    8.59
 -31   0   3   35.86   10.43
 -31   0   3   25.76    8.85
  30   0  -3  109.30   10.30
  30   0  -3  113.40   12.02
 -30   0   3  132.88   12.55
 -30   0   3  106.40   10.37
  29   0  -3  570.68   21.73
  29   0  -3  555.95   20.21
 -29   0   3  589.37   22.39
 -29   0   3  555.76   20.47
  28   0  -3  416.21   17.96
  28   0  -3  460.19   17.83
 -28   0   3  462.44   19.35
 -28   0   3  447.78   17.90
  27   0  -3  529.21   20.14
  27   0  -3  581.25   20.41
 -27   0   3  543.01   20.94
 -27   0   3  528.88   19.75
  26   0  -3   76.08    9.05
  26   0  -3   55.34    9.25
 -26   0   3   62.68   10.24
 -26   0   3   69.81    9.11
  25   0  -3   42.80    8.06
  25   0  -3   46.10    9.31
 -25   0   3   46.16    9.71
 -25   0   3   38.24    8.19
  24   0  -3   -5.35    8.12
  24   0  -3    0.59    7.20
 -24   0   3    2.11    7.20
 -24   0   3    4.82    8.65
  23   0  -3   -8.65    8.12
  23   0  -3  -14.79    7.07
 -23   0   3   -6.34    8.12
 -23   0   3   10.43    7.40
  22   0  -3   78.06    8.45
  22   0  -3   67.89    9.71
 -22   0   3   72.91    8.72
 -22   0   3   87.97    9.91
  21   0  -3   74.89   10.10
  21   0  -3   55.08    7.93
 -21   0   3   70.20    8.59
 -21   0   3   68.69    9.77
  20   0  -3  287.49   12.81
 -20   0   3  302.81   14.33
  18   0  -3  453.65   17.50
 -18   0   3  382.26   15.32
 -17   0   3  143.12   10.83
 -17   0   3  155.07   10.24
  16   0  -3 1673.54   45.11
  16   0  -3 1682.13   44.78
 -16   0   3 1645.15   44.18
 -16   0   3 1674.21   45.11
  15   0  -3 2536.07   64.99
  15   0  -3 2631.84   67.76
 -15   0   3 2619.29   67.17
 -15   0   3 2606.08   67.17
 -14   0   3 2446.25   62.94
 -14   0   3 2622.59   67.36
  13   0  -3  249.18   11.49
  13   0  -3  276.00   12.68
 -13   0   3  278.84   12.81
 -13   0   3  266.68   12.22
  12   0  -3  477.16   16.84
  12   0  -3  503.58   16.97
 -12   0   3  477.23   17.04
 -12   0   3  512.17   17.44
  11   0  -3  420.37   15.45
  11   0  -3  407.49   14.73
 -11   0   3  442.69   15.98
 -11   0   3  435.76   15.52
 -10   0   3  155.66    9.91
 -10   0   3  150.18    9.18
   9   0  -3 1148.50   31.83
   9   0  -3 1181.52   32.30
  -9   0   3 1167.65   32.30
  -9   0   3 1122.74   30.91
   8   0  -3 1524.29   40.29
   8   0  -3 1592.97   42.20
  -8   0   3 1596.27   42.00
  -8   0   3 1526.27   40.68
   7   0  -3 1052.07   29.13
   7   0  -3 1084.44   30.12
  -7   0   3 1076.51   29.65
  -7   0   3 1075.85   29.98
   6   0  -3  881.68   25.49
   6   0  -3  828.85   23.84
  -6   0   3  861.87   24.63
  -6   0   3  888.95   25.56
   5   0  -3  144.24    8.39
   5   0  -3  128.52    9.18
  -5   0   3  136.05    8.65
  -5   0   3  157.84    9.58
   4   0  -3  274.87   11.10
   4   0  -3  300.37   12.22
  -4   0   3  299.90   11.89
  -4   0   3  308.56   12.42
   3   0  -3  508.87   16.18
   3   0  -3  513.09   16.78
  -3   0   3  529.41   16.84
  -3   0   3  522.54   17.04
   2   0  -3  642.41   19.22
   2   0  -3  684.87   20.67
  -2   0   3  614.14   18.69
  -2   0   3  670.34   20.28
   1   0  -3   65.45    7.13
   1   0  -3   68.22    7.86
  -1   0   3   68.75    7.00
  -1   0   3   78.72    8.06
   0   0  -3   10.83    6.14
   0   0  -3    2.38    6.93
   0   0   3    0.07    5.81
   0   0   3    1.98    6.74
  -1   0  -3   63.20    7.00
  -1   0  -3   65.52    7.86
   1   0   3   63.60    6.74
   1   0   3   74.76    7.86
  -2   0  -3  601.66   18.23
  -2   0  -3  668.36   20.28
   2   0   3  631.64   18.89
   2   0   3  658.78   20.08
  -3   0  -3  504.77   15.92
  -3   0  -3  525.05   17.17
   3   0   3  484.56   15.65
   3   0   3  497.44   16.31
  -4   0  -3  297.13   11.16
  -4   0  -3  288.21   12.02
   4   0   3  305.25   11.69
   4   0   3  286.17   11.76
  -5   0  -3  149.72    8.32
  -5   0  -3  167.35    9.58
   5   0   3  146.42    8.39
   5   0   3  147.01    8.92
  -6   0  -3  853.28   23.97
  -6   0  -3  906.12   25.89
   6   0   3  886.30   24.90
   6   0   3  838.75   24.24
  -7   0  -3 1053.40   28.73
  -7   0  -3 1100.95   30.51
   7   0   3 1033.58   28.27
   7   0   3 1075.19   29.85
  -8   0  -3 1541.46   40.42
  -8   0  -3 1517.02   40.35
   8   0   3 1536.17   40.15
   8   0   3 1503.81   39.96
  -9   0  -3 1153.12   31.24
  -9   0  -3 1143.21   31.50
   9   0   3 1167.65   31.50
   9   0   3 1114.16   30.91
 -10   0  -3  145.89    8.52
 -10   0  -3  150.98    9.38
  10   0   3  139.81    8.26
  10   0   3  152.03    9.38
 -11   0  -3  406.76   14.13
 -11   0  -3  411.91   15.06
  11   0   3  408.81   14.07
  11   0   3  398.51   14.73
 -12   0  -3  476.70   15.72
 -12   0  -3  484.36   16.71
  12   0   3  489.52   15.85
  12   0   3  460.59   16.11
 -13   0  -3  257.90   11.23
 -13   0  -3  260.87   11.95
  13   0   3  271.97   11.10
  13   0   3  283.79   12.68
 -14   0  -3 2382.19   60.83
 -14   0  -3 2526.83   64.99
  14   0   3 2328.70   59.51
  14   0   3 2515.60   64.72
 -15   0  -3 2483.24   63.27
 -15   0  -3 2555.89   65.78
  15   0   3 2520.22   64.13
  15   0   3 2600.80   66.77
 -16   0  -3 1659.02   43.72
 -16   0  -3 1648.45   44.32
  16   0   3 1622.69   42.86
  16   0   3 1670.24   44.78
 -17   0  -3  168.94    9.58
 -17   0  -3  153.88   10.04
  17   0   3  167.62    9.44
  17   0   3  169.01   10.43
 -18   0  -3  415.28   14.93
 -18   0  -3  416.14   15.85
  18   0   3  432.45   16.25
  18   0   3  385.30   14.20
 -19   0  -3  980.75   28.93
  19   0   3  993.96   28.27
 -21   0  -3   68.75    9.71
  21   0   3   79.91    8.98
 -22   0  -3   89.16   10.17
 -22   0  -3   83.68    8.78
  22   0   3   75.29    7.73
  22   0   3   65.58    8.72
 -23   0  -3   -8.45    7.07
 -23   0  -3    1.59    9.11
  23   0   3    1.85    6.14
  23   0   3   -0.07    7.20
 -24   0  -3   -3.43    7.53
 -24   0  -3   -5.55    8.65
  24   0   3    1.45    6.34
  24   0   3   -0.07    7.20
 -25   0  -3   46.30    8.59
 -25   0  -3   44.32    9.71
  25   0   3   29.98    6.87
  25   0   3   34.54    8.19
 -26   0  -3   69.15    9.11
 -26   0  -3   79.98   10.83
  26   0   3   65.25    7.66
  26   0   3   71.59    9.18
 -27   0  -3  510.98   19.48
 -27   0  -3  545.39   21.27
  27   0   3  574.98   19.28
  27   0   3  531.98   19.75
 -28   0  -3  407.22   17.37
 -28   0  -3  412.77   18.49
  28   0   3  436.02   16.05
  28   0   3  397.32   16.84
 -29   0  -3  530.86   20.41
 -29   0  -3  557.80   21.99
  29   0   3  556.09   18.82
  29   0   3  587.52   21.46
  30   0   3   94.11    8.78
  30   0   3  111.94   10.70
 -31   0  -3   28.13    9.44
 -31   0  -3   30.25   10.83
  31   0   3   58.65    7.99
  31   0   3   47.75    9.18
 -32   0  -3    8.98    8.78
 -32   0  -3    5.15   10.57
  32   0   3   -3.17    6.87
  32   0   3    8.39    8.32
 -33   0  -3   66.51   10.37
 -33   0  -3   83.88   12.15
  33   0   3   54.22    8.19
  33   0   3   69.87   10.04
 -34   0  -3  140.61   12.35
 -34   0  -3  133.41   13.67
  34   0   3  122.51    9.71
  34   0   3  117.43   10.90
 -35   0  -3    6.01    9.05
 -35   0  -3    4.03   11.76
  35   0   3    4.16    7.13
  35   0   3    9.71    8.72
 -36   0  -3  102.96   11.62
 -36   0  -3   81.04   13.60
  36   0   3  117.69    9.64
  36   0   3   94.84   10.57
 -37   0  -3   19.61    9.84
 -37   0  -3   -2.25   11.56
  37   0   3    2.18    7.00
  37   0   3    7.46    8.45
 -38   0  -3   43.39   10.57
 -38   0  -3   59.90   12.35
  38   0   3   56.34    8.32
  38   0   3   34.67    9.38
 -39   0  -3  348.12   18.10
 -39   0  -3  372.35   20.28
  39   0   3  340.85   15.06
  39   0   3  330.28   16.64
 -40   0  -3  115.51   12.48
 -40   0  -3  124.56   14.93
  40   0   3  119.34   11.89
  40   0   3  127.46   10.10
 -41   0  -3   29.19   11.03
  41   0   3   27.74    7.79
 -42   0  -3  180.63   16.51
  42   0   3  175.15   13.21
 -43   0  -3  119.54   15.39
 -43   0  -3  138.30   13.34
  43   0   3  162.00   11.03
  43   0   3  144.50   13.14
 -44   0  -3  252.22   16.25
 -44   0  -3  241.46   18.62
  44   0   3  248.98   13.01
  44   0   3  221.91   15.26
 -45   0  -3   -1.12    9.84
 -45   0  -3    4.03   13.67
  45   0   3   11.10    7.33
  45   0   3    9.44    9.44
 -46   0  -3    9.11   10.43
 -46   0  -3   -9.38   13.80
  46   0   3    1.92    7.13
  46   0   3   18.76   10.37
 -47   0  -3   90.55   12.48
 -47   0  -3  102.70   16.25
  47   0   3   85.53   11.89
  47   0   3   96.56    9.38
 -48   0  -3  411.85   23.64
 -48   0  -3  468.25   21.73
  48   0   3  464.35   21.13
  48   0   3  499.69   18.62
 -49   0  -3   -2.38   10.43
 -49   0  -3   14.20   14.27
  49   0   3   12.02    7.13
  49   0   3   -4.95   10.17
 -50   0  -3   92.00   12.88
 -50   0  -3  115.05   15.85
  50   0   3   83.35   12.35
  50   0   3   71.46    8.78
 -51   0  -3  343.23   19.42
 -51   0  -3  340.65   21.33
  51   0   3  349.57   15.59
  51   0   3  327.91   18.36
 -52   0  -3   91.87   13.41
 -52   0  -3   81.70   15.52
  52   0   3  101.91   12.22
  52   0   3   93.39   10.04
 -53   0  -3    8.45   11.10
 -53   0  -3  -11.10   13.34
  53   0   3   -7.13    9.58
 -54   0  -3  -16.64   10.63
  54   0   3    0.20    8.59
  51   0  -4   -6.47   12.09
 -51   0   4  -11.10    9.77
  50   0  -4   43.19   13.34
  50   0  -4   25.43    9.38
 -50   0   4   30.18   12.75
 -50   0   4   35.99   10.50
  49   0  -4   42.20    9.97
  49   0  -4   54.16   13.60
 -49   0   4   32.82   13.34
 -49   0   4   48.94   11.03
  48   0  -4   11.23   12.48
  48   0  -4   36.13    9.58
 -48   0   4   25.10   12.48
 -48   0   4   13.47    9.77
  47   0  -4   17.57    9.25
  47   0  -4   49.27   12.94
 -47   0   4   33.15   12.61
 -47   0   4   49.20   10.77
  46   0  -4  144.83   12.61
  46   0  -4  137.83   15.06
  45   0  -4  148.07   15.12
  45   0  -4  107.32   11.43
 -45   0   4   83.08   14.20
 -45   0   4   97.88   11.76
  44   0  -4   28.86    9.11
  44   0  -4   40.81   12.55
 -44   0   4   40.55   12.35
 -44   0   4   21.40    9.71
  43   0  -4    7.26   11.76
  43   0  -4   -0.40    8.39
 -43   0   4   12.35   11.69
 -43   0   4    5.88    8.92
  42   0  -4   26.81    8.85
  42   0  -4   32.69   12.09
 -42   0   4   19.15    9.18
 -42   0   4   27.47   11.82
  41   0  -4   71.39   12.81
  41   0  -4   67.50    9.91
 -41   0   4   81.56   10.90
 -41   0   4  100.72   13.54
  40   0  -4   12.48   11.10
  40   0  -4   -4.29    8.19
 -40   0   4    9.84   11.36
 -40   0   4   16.91    9.05
  39   0  -4   36.92    8.72
  39   0  -4   26.75   11.89
 -39   0   4   26.22    9.44
 -39   0   4   35.60   11.56
  38   0  -4  244.30   14.27
 -38   0   4  241.19   17.77
  37   0  -4  469.57   21.46
 -37   0   4  488.99   20.41
  36   0  -4   27.61   11.49
  36   0  -4   25.36    8.19
 -36   0   4   27.34   11.23
 -36   0   4   32.89    9.38
 -35   0   4   81.50   10.57
 -35   0   4   93.98   12.48
  34   0  -4  271.51   16.64
  34   0  -4  259.95   13.94
 -34   0   4  247.80   15.78
 -34   0   4  290.20   15.45
  33   0  -4  744.31   24.90
  33   0  -4  746.95   27.21
 -33   0   4  742.33   25.49
 -33   0   4  742.33   26.88
  32   0  -4  -15.52   10.17
  32   0  -4   -8.06    7.53
 -32   0   4   -2.11    9.71
 -32   0   4    5.02    8.19
  31   0  -4  199.12   12.22
  31   0  -4  207.18   13.80
 -31   0   4  210.35   13.21
 -31   0   4  221.71   14.79
  30   0  -4   24.57    7.93
  30   0  -4   11.62    9.25
 -30   0   4   32.56   10.30
 -30   0   4   20.14    8.19
  29   0  -4   90.02   11.03
  29   0  -4   92.92    9.51
 -29   0   4   91.67   10.10
 -29   0   4   76.48   11.16
  28   0  -4  383.85   17.63
  28   0  -4  398.57   16.38
 -28   0   4  430.14   18.82
 -28   0   4  367.07   16.38
 -27   0   4  210.22   12.81
 -27   0   4  219.66   14.13
  26   0  -4  131.16   10.10
  26   0  -4  132.35   11.76
 -26   0   4  145.36   12.15
 -26   0   4  128.39   10.43
  25   0  -4   -1.78    7.07
  25   0  -4   -4.56    8.65
 -25   0   4   -3.30    7.40
 -25   0   4    8.85    9.05
  24   0  -4  218.41   13.67
  24   0  -4  206.78   11.62
 -24   0   4  226.60   12.61
 -24   0   4  209.49   13.27
  23   0  -4    3.70    8.65
  23   0  -4   -4.36    6.80
 -23   0   4   -7.86    7.20
 -23   0   4    5.28    8.72
 -22   0   4  298.58   15.06
 -22   0   4  265.03   13.14
  21   0  -4  661.10   22.85
  21   0  -4  589.44   19.95
 -21   0   4  590.76   20.34
 -21   0   4  630.78   22.26
  20   0  -4  387.15   16.64
  20   0  -4  343.82   14.27
 -20   0   4  359.94   15.12
 -20   0   4  372.09   16.38
  19   0  -4 1615.43   44.84
  19   0  -4 1524.95   41.67
 -19   0   4 1573.16   43.19
 -19   0   4 1620.71   44.98
  18   0  -4  330.35   13.87
  18   0  -4  332.86   15.06
 -18   0   4  350.56   15.52
 -18   0   4  324.27   14.07
  17   0  -4   32.56    8.85
  17   0  -4   62.15    8.12
 -17   0   4   61.29    9.18
 -17   0   4   42.20    8.06
  16   0  -4    4.29    8.19
  16   0  -4   -3.17    6.74
 -16   0   4    3.70    7.13
 -16   0   4    9.25    7.60
  15   0  -4  178.45   11.95
  15   0  -4  164.25   10.04
 -15   0   4  173.03   11.16
 -15   0   4  182.94   10.96
  14   0  -4  139.22    9.64
 -14   0   4  141.99   10.63
  11   0  -4  941.78   28.13
 -11   0   4  859.23   25.56
 -10   0   4 2059.90   53.83
 -10   0   4 1882.90   50.39
   9   0  -4 1320.21   36.79
   9   0  -4 1297.76   35.60
  -9   0   4 1307.00   36.39
  -9   0   4 1287.19   35.40
   8   0  -4   27.28    6.54
   8   0  -4    6.08    7.79
  -8   0   4   19.48    6.93
  -8   0   4   20.41    7.20
   7   0  -4  183.47    9.84
   7   0  -4  193.38   11.10
  -7   0   4  204.14   11.03
  -7   0   4  193.71   10.30
   6   0  -4  774.03   23.05
   6   0  -4  830.83   25.16
  -6   0   4  781.30   23.91
  -6   0   4  787.24   23.58
   5   0  -4  410.66   15.52
   5   0  -4  391.70   14.27
  -5   0   4  422.81   15.19
  -5   0   4  437.67   16.05
   4   0  -4 1382.95   37.98
   4   0  -4 1422.58   38.17
  -4   0   4 1406.73   38.04
  -4   0   4 1388.90   38.04
   3   0  -4  722.52   21.73
   3   0  -4  750.92   23.12
  -3   0   4  744.31   22.85
  -3   0   4  729.78   22.06
   2   0  -4  248.13   11.03
   2   0  -4  222.04   11.43
  -2   0   4  228.05   11.29
  -2   0   4  237.29   11.03
   1   0  -4 1155.10   31.83
   1   0  -4 1141.23   32.30
  -1   0   4 1128.02   31.24
  -1   0   4 1132.65   31.90
   0   0  -4  117.49    9.31
   0   0  -4   87.84    7.73
   0   0   4   83.41    7.46
   0   0   4  110.56    8.98
  -1   0  -4 1158.40   32.56
  -1   0  -4 1115.48   30.84
   1   0   4 1071.89   29.79
   1   0   4 1133.97   31.90
  -2   0  -4  236.83   10.63
  -2   0  -4  246.74   11.82
   2   0   4  244.63   10.90
   2   0   4  247.60   11.76
  -3   0  -4  734.40   22.79
  -3   0  -4  727.80   21.66
   3   0   4  740.35   22.65
   3   0   4  719.21   21.60
  -4   0  -4 1460.88   39.76
  -4   0  -4 1404.09   37.51
   4   0   4 1349.93   36.39
   4   0   4 1438.43   39.03
  -5   0  -4  409.87   14.20
  -5   0  -4  442.03   16.31
   5   0   4  414.03   15.32
   5   0   4  386.82   14.00
  -6   0  -4  790.54   24.04
  -6   0  -4  770.07   22.65
   6   0   4  785.92   23.78
   6   0   4  764.78   22.65
  -7   0  -4  191.59    9.64
  -7   0  -4  185.05   10.70
   7   0   4  196.22    9.84
   7   0   4  174.36   10.04
  -8   0  -4   13.27    5.88
  -8   0  -4   25.56    7.40
   8   0   4   19.09    6.27
   8   0   4   18.95    6.87
  -9   0  -4 1295.11   35.14
  -9   0  -4 1339.36   37.12
   9   0   4 1307.66   35.47
   9   0   4 1309.64   36.19
 -10   0  -4 2064.52   53.50
 -10   0  -4 2089.62   54.95
  10   0   4 2066.50   54.29
  10   0   4 2118.68   54.82
 -11   0  -4  855.26   24.83
 -11   0  -4  919.33   27.47
  11   0   4  859.89   25.03
  11   0   4  915.36   27.01
 -12   0  -4    2.64    6.41
 -12   0  -4    9.05    7.00
  12   0   4    0.99    5.61
 -13   0  -4   10.90    7.13
  13   0   4    7.00    5.75
 -16   0  -4   16.18    6.60
  16   0   4    8.59    7.20
 -17   0  -4   65.05    7.60
 -17   0  -4   58.84    8.32
  17   0   4   64.39    6.87
  17   0   4   79.91    8.59
  18   0   4  325.33   14.27
  18   0   4  313.44   13.14
 -19   0  -4 1590.33   42.80
 -19   0  -4 1585.71   43.92
  19   0   4 1560.61   42.00
  19   0   4 1522.97   42.14
 -20   0  -4  335.24   13.60
 -20   0  -4  325.26   14.86
  20   0   4  335.77   14.60
  20   0   4  322.36   13.14
 -21   0  -4  615.46   21.40
 -21   0  -4  580.26   19.15
  21   0   4  597.96   20.61
  21   0   4  635.80   20.34
 -22   0  -4  285.18   12.61
 -22   0  -4  291.71   14.60
  22   0   4  276.00   12.35
  22   0   4  292.11   13.94
 -23   0  -4    0.00    7.86
  23   0   4    2.84    6.27
  23   0   4    1.12    7.40
 -24   0  -4  213.12   13.08
 -24   0  -4  199.72   13.94
  24   0   4  204.21   12.28
  24   0   4  244.56   11.62
 -25   0  -4   12.55    8.12
 -25   0  -4  -10.63    9.51
  25   0   4    1.59    7.73
  25   0   4    2.84    6.14
 -26   0  -4  160.88   13.14
 -26   0  -4  125.15   10.83
  26   0   4  130.96    9.25
  26   0   4  113.33   10.43
 -27   0  -4  258.30   15.26
 -27   0  -4  230.36   13.80
  27   0   4  233.60   13.34
  27   0   4  210.08   11.10
 -28   0  -4  391.37   18.62
 -28   0  -4  387.87   17.30
  28   0   4  373.54   14.79
  28   0   4  393.22   17.04
 -29   0  -4   89.56   12.09
 -29   0  -4   82.49   10.77
  29   0   4   73.31    8.12
  29   0   4   93.45   10.17
 -30   0  -4   26.29   10.90
 -30   0  -4   11.89    9.05
  30   0   4   28.93    8.65
  30   0   4   20.74    6.80
 -31   0  -4  231.75   14.33
 -31   0  -4  236.04   15.85
  31   0   4  227.12   13.60
  31   0   4  207.51   11.29
 -32   0  -4    0.13   11.03
 -32   0  -4    5.28    9.18
  32   0   4   -1.72    6.54
  32   0   4   -3.30    8.12
  33   0   4  725.16   25.23
  33   0   4  742.33   23.64
 -34   0  -4  283.19   18.56
 -34   0  -4  260.81   15.32
  34   0   4  278.97   13.14
  34   0   4  263.12   15.32
 -35   0  -4   79.05   11.10
 -35   0  -4  117.49   14.73
  35   0   4   70.20    8.59
  35   0   4   84.54   10.57
 -36   0  -4   21.99    9.71
 -36   0  -4   23.84   12.68
  36   0   4   15.19    9.51
  36   0   4   37.45    7.46
 -37   0  -4  458.34   20.47
 -37   0  -4  525.91   24.04
  37   0   4  479.81   20.47
  37   0   4  483.11   17.90
 -38   0  -4  300.70   19.42
 -38   0  -4  293.70   16.91
  38   0   4  258.16   16.18
  38   0   4  268.53   13.21
 -40   0  -4   18.82   13.27
  40   0   4    8.92    9.44
 -41   0  -4   74.10   14.60
 -41   0  -4   69.35   11.43
  41   0   4   67.10   10.77
  41   0   4   58.98    7.99
 -42   0  -4   24.04   13.21
 -42   0  -4    9.97    9.84
  42   0   4   15.59    7.00
  42   0   4   18.16    9.58
 -43   0  -4   19.42   10.10
 -43   0  -4    2.05   12.88
  43   0   4   -1.06    6.60
  43   0   4   -1.65    9.77
 -44   0  -4   32.10   13.60
 -44   0  -4    6.41   10.24
  44   0   4   16.25    6.87
  44   0   4   22.45   10.30
 -45   0  -4  125.09   15.92
 -45   0  -4  112.74   12.81
  45   0   4  107.32    9.38
  45   0   4  125.15   12.61
 -46   0  -4  174.49   16.78
 -46   0  -4  151.37   14.40
  46   0   4  141.66   10.10
  46   0   4  154.34   13.47
 -47   0  -4   41.81   14.00
 -47   0  -4   66.70   11.56
  47   0   4   29.85   10.57
  47   0   4   43.32    7.73
 -48   0  -4   14.53   13.14
 -48   0  -4   26.55   10.83
  48   0   4   13.08    9.91
  48   0   4   14.86    7.07
 -49   0  -4   31.44   11.29
 -49   0  -4   46.49   14.20
  49   0   4   43.59   10.96
 -50   0  -4   46.10   14.79
 -50   0  -4   58.25   12.22
  50   0   4   29.26    7.86
 -51   0  -4   22.59   13.67
 -51   0  -4    4.49   11.36
  51   0   4  -11.29   10.17
  51   0   4    8.52    7.26
 -52   0  -4   38.90   13.74
 -52   0  -4   33.09   11.29
  52   0   4   53.76    9.25
  48   0  -5   61.55   13.21
 -48   0   5   62.41   10.70
 -48   0   5   36.85   14.27
  47   0  -5   29.65   12.61
  47   0  -5   37.91    9.58
 -47   0   5   25.29    9.91
 -47   0   5   18.10   12.55
  46   0  -5   28.93    9.58
  46   0  -5   57.19   13.21
 -46   0   5   45.04   10.43
 -46   0   5   10.24   12.68
  45   0  -5   46.56    9.77
  45   0  -5   60.23   13.21
 -45   0   5   64.99   11.36
 -45   0   5   45.64   13.60
  44   0  -5   34.14    9.38
  44   0  -5   36.39   12.55
 -44   0   5   15.32    9.51
 -44   0   5   26.55   12.42
  43   0  -5  -12.09    8.39
  43   0  -5    2.58   12.02
 -43   0   5    5.35    9.64
 -43   0   5   -9.58   11.82
  42   0  -5   37.31    9.51
  42   0  -5   49.80   12.61
 -42   0   5   41.08   10.17
 -42   0   5   24.24   11.89
  41   0  -5   35.20    9.18
  41   0  -5    4.62   11.56
 -41   0   5   27.67    9.77
 -41   0   5   19.68   11.89
  40   0  -5  171.71   12.75
  40   0  -5  168.21   15.32
 -40   0   5  183.07   13.74
 -40   0   5  164.12   15.45
  39   0  -5  230.49   13.94
  39   0  -5  285.31   17.70
 -39   0   5  258.82   15.32
 -39   0   5  249.71   17.24
  38   0  -5  122.64   11.03
  38   0  -5  124.10   14.33
 -38   0   5  124.10   12.02
 -38   0   5  152.10   14.86
  37   0  -5  109.30   10.57
  37   0  -5  120.27   14.00
 -37   0   5  116.43   11.62
 -37   0   5  157.78   14.60
  36   0  -5  256.78   14.00
  36   0  -5  286.03   17.50
 -36   0   5  290.99   17.63
 -36   0   5  265.96   15.39
  35   0  -5  148.80   11.36
 -35   0   5  153.55   14.33
  33   0  -5   86.91   12.22
 -33   0   5   78.39   10.24
  32   0  -5  391.77   16.91
  32   0  -5  360.60   18.29
 -32   0   5  375.33   17.30
 -32   0   5  401.68   19.75
  31   0  -5   82.55    9.58
  31   0  -5   83.81   11.62
 -31   0   5   80.38   10.17
 -31   0   5  100.98   12.42
  30   0  -5   78.06    9.44
  30   0  -5   53.30   10.90
 -30   0   5   67.56    9.97
 -30   0   5   49.33   10.96
 -29   0   5   44.91    9.18
 -29   0   5   55.28   11.16
  28   0  -5   79.32    9.25
  28   0  -5   73.77   11.23
 -28   0   5   80.11    9.84
 -28   0   5   92.46   11.69
  27   0  -5   40.48    8.45
  27   0  -5   54.49   10.37
 -27   0   5   30.71    8.52
 -27   0   5   22.65   10.04
  26   0  -5  958.95   29.52
  26   0  -5  954.33   30.97
 -26   0   5  992.64   30.64
 -26   0   5  978.77   31.70
  25   0  -5   36.79    8.19
  25   0  -5   33.75    9.97
 -25   0   5   31.44    8.72
 -25   0   5   41.94    9.77
  24   0  -5  570.35   20.34
  24   0  -5  581.12   22.19
 -24   0   5  561.63   20.61
 -24   0   5  579.66   22.06
  23   0  -5  229.17   12.68
  23   0  -5  239.61   14.07
 -23   0   5  255.79   13.67
 -23   0   5  249.18   14.46
  22   0  -5  114.12    9.97
  22   0  -5  140.08   11.56
 -22   0   5  136.51   10.96
 -22   0   5  128.79   11.43
  21   0  -5   47.09    7.93
  21   0  -5   26.42    9.05
 -21   0   5   38.04    8.59
 -21   0   5   21.40    8.85
  20   0  -5  832.81   25.96
  20   0  -5  906.12   28.93
 -20   0   5  896.21   27.87
 -20   0   5  894.89   28.66
  19   0  -5  123.96    9.84
  19   0  -5  145.69   12.09
 -19   0   5  122.44   10.43
 -19   0   5  132.62   11.56
  18   0  -5   28.40    7.40
  18   0  -5   27.28    8.98
 -18   0   5   24.70    7.86
 -18   0   5   23.58    8.32
  17   0  -5   41.34    7.66
  17   0  -5   49.00    9.05
 -17   0   5   53.76    8.45
 -17   0   5   33.75    8.65
  16   0  -5   29.65    7.46
  16   0  -5   57.13    9.58
 -16   0   5   41.08    8.12
 -16   0   5   42.33    8.52
  15   0  -5   40.81    7.40
  15   0  -5   48.01    9.11
 -15   0   5   35.40    7.99
 -15   0   5   44.05    8.65
  14   0  -5    0.33    6.54
  14   0  -5    5.88    8.32
 -14   0   5   -7.07    6.60
 -14   0   5   11.95    7.79
  13   0  -5   18.03    6.87
  13   0  -5   21.73    8.72
 -13   0   5   22.32    7.00
 -13   0   5   21.27    8.12
  12   0  -5 2182.08   57.26
  12   0  -5 2287.75   60.83
 -12   0   5 2258.03   59.18
 -12   0   5 2223.03   59.18
 -11   0   5  297.53   13.08
 -11   0   5  302.94   14.07
  10   0  -5   42.93    7.53
  10   0  -5   36.72    8.52
 -10   0   5   34.47    7.13
 -10   0   5   32.96    8.06
  -9   0   5  422.28   15.85
  -9   0   5  419.31   16.58
   8   0  -5 1432.49   39.30
   8   0  -5 1547.40   42.99
  -8   0   5 1485.32   40.62
  -8   0   5 1462.21   40.88
   7   0  -5   10.17    6.67
   7   0  -5   13.14    8.19
  -7   0   5    8.65    6.93
  -7   0   5   15.72    7.40
  -6   0   5  410.59   15.59
  -6   0   5  414.29   16.31
   5   0  -5  257.24   12.02
   5   0  -5  243.24   12.81
  -5   0   5  300.37   13.08
  -5   0   5  265.89   12.88
   4   0  -5  359.28   14.13
   4   0  -5  329.49   14.66
  -4   0   5  347.79   14.07
  -4   0   5  359.61   15.26
   3   0  -5  633.16   20.28
   3   0  -5  645.18   21.73
  -3   0   5  575.77   19.15
  -3   0   5  625.96   20.87
   2   0  -5   55.15    7.26
   2   0  -5   67.43    9.05
  -2   0   5   55.67    7.60
  -2   0   5   58.58    8.52
   1   0  -5  122.25    8.65
   1   0  -5  109.17    9.97
  -1   0   5  111.88    8.78
  -1   0   5  117.76    9.71
   0   0  -5   -1.59    5.88
   0   0  -5   -6.21    7.73
   0   0   5   -0.73    6.41
   0   0   5   10.43    7.13
  -1   0  -5  103.95    8.26
  -1   0  -5  106.40    9.77
   1   0   5  103.36    8.39
   1   0   5  115.25    9.38
  -2   0  -5   49.80    6.87
  -2   0  -5   57.59    8.59
   2   0   5   50.33    7.40
   2   0   5   62.87    8.26
  -3   0  -5  615.53   19.61
  -3   0  -5  627.35   21.27
   3   0   5  616.52   19.81
   3   0   5  660.44   21.53
  -4   0  -5  327.38   12.94
  -4   0  -5  318.86   14.33
   4   0   5  312.78   12.94
   4   0   5  326.78   13.87
  -5   0  -5  269.92   11.56
  -5   0  -5  277.25   13.54
   5   0   5  271.24   11.82
   5   0   5  270.65   12.48
  -6   0  -5  420.37   16.58
  -6   0  -5  427.57   15.26
   6   0   5  446.98   15.85
   6   0   5  410.00   15.85
  -7   0  -5   -1.39    6.41
  -7   0  -5   14.20    7.86
   7   0   5   12.55    6.34
   7   0   5   12.09    7.40
  -8   0  -5 1476.73   40.09
  -8   0  -5 1493.25   41.61
   8   0   5 1494.57   41.34
   8   0   5 1413.33   38.70
  -9   0  -5  420.17   15.39
  -9   0  -5  412.18   16.38
   9   0   5  423.14   15.59
   9   0   5  414.49   16.11
 -10   0  -5   47.09    7.26
 -10   0  -5   25.69    7.93
  10   0   5   42.53    7.93
  10   0   5   34.87    7.00
  11   0   5  263.71   12.09
  11   0   5  289.93   13.41
 -12   0  -5 2178.78   56.80
 -12   0  -5 2244.16   59.70
  12   0   5 2156.98   57.26
  12   0   5 2139.15   56.00
 -13   0  -5   15.85    6.60
 -13   0  -5   12.02    7.93
  13   0   5   26.29    6.60
  13   0   5   23.25    7.60
 -14   0  -5    4.56    6.27
 -14   0  -5    0.07    7.86
  14   0   5   -4.09    7.20
  14   0   5    9.11    6.34
 -15   0  -5   51.45    7.33
 -15   0  -5   51.91    8.92
  15   0   5   34.14    6.87
  15   0   5   44.25    8.06
 -16   0  -5   31.63    6.87
 -16   0  -5   37.45    8.45
  16   0   5   44.78    8.19
  16   0   5   36.79    6.74
 -17   0  -5   33.55    7.20
 -17   0  -5   39.30    8.72
  17   0   5   31.70    7.00
  17   0   5   44.78    8.72
 -18   0  -5   28.46    7.40
 -18   0  -5   20.28    8.32
  18   0   5   19.55    7.86
  18   0   5   25.96    6.80
 -19   0  -5  131.16    9.64
 -19   0  -5  132.55   10.96
  19   0   5  116.83    8.98
  19   0   5  134.66   10.63
 -20   0  -5  826.21   25.10
 -20   0  -5  821.58   26.75
  20   0   5  786.58   25.56
  20   0   5  786.58   24.11
 -21   0  -5   38.57    7.46
 -21   0  -5   21.46    8.72
  21   0   5   28.99    7.07
  21   0   5   27.08    8.26
 -22   0  -5  139.29    9.71
 -22   0  -5  114.78   10.96
  22   0   5  121.85   10.57
  22   0   5  136.64    9.51
 -23   0  -5  252.55   12.28
 -23   0  -5  236.90   13.87
  23   0   5  232.01   11.62
  23   0   5  238.02   13.34
 -24   0  -5  541.69   18.82
 -24   0  -5  551.46   21.07
  24   0   5  511.51   19.68
  24   0   5  545.52   18.82
 -25   0  -5   32.89    7.40
 -25   0  -5   31.37    9.44
  25   0   5   32.69    8.92
  25   0   5   47.49    7.53
 -26   0  -5  982.07   31.30
  26   0   5 1020.37   31.57
  26   0   5 1018.39   29.92
 -27   0  -5   41.48    9.77
 -27   0  -5   39.30   11.49
  27   0   5   31.17    7.13
  27   0   5   40.22    9.11
 -28   0  -5   85.92   11.03
 -28   0  -5   95.76   13.01
  28   0   5   78.20   10.10
  28   0   5   92.26    8.85
 -29   0  -5   43.19   10.04
 -29   0  -5   72.85   12.75
  29   0   5   31.57    7.46
  29   0   5   51.18    9.44
 -30   0  -5   58.12   10.37
 -30   0  -5   60.17   12.88
  30   0   5   73.57   10.17
  30   0   5   63.73    8.39
 -31   0  -5   86.32   11.49
 -31   0  -5   99.86   13.47
  31   0   5   84.07    8.72
  31   0   5   95.30   10.96
 -32   0  -5  351.62   17.96
 -32   0  -5  361.65   19.75
  32   0   5  358.48   17.30
  32   0   5  375.99   15.39
 -33   0  -5   81.30   11.56
 -33   0  -5   97.88   14.20
  33   0   5   91.73    8.85
  33   0   5   94.11   11.03
 -34   0  -5  170.19   14.13
 -34   0  -5  165.64   15.72
  34   0   5  143.12   12.35
  34   0   5  168.87   10.83
 -35   0  -5  144.44   13.41
 -35   0  -5  113.99   17.04
  35   0   5  138.10   10.24
 -37   0  -5  120.86   15.26
 -37   0  -5   94.97   13.41
  37   0   5  119.67   12.28
 -38   0  -5  135.46   15.78
 -38   0  -5  147.61   13.47
  38   0   5  124.76   12.81
  38   0   5  104.15    9.44
 -39   0  -5  280.42   16.91
 -39   0  -5  279.17   19.55
  39   0   5  238.55   12.61
  39   0   5  263.05   16.25
 -40   0  -5  187.23   14.60
 -40   0  -5  206.58   17.83
  40   0   5  206.65   14.93
  40   0   5  199.39   11.76
 -41   0  -5   20.08   10.30
 -41   0  -5   16.91   12.94
 -42   0  -5   40.95   11.03
 -42   0  -5   21.60   13.87
  42   0   5   47.42   10.50
  42   0   5   49.47    8.06
 -43   0  -5   16.31   10.63
 -43   0  -5    0.26   12.42
  43   0   5    3.76    7.07
  43   0   5    9.58    9.91
 -44   0  -5   28.53   11.10
 -44   0  -5   44.91   14.00
  44   0   5   33.35   10.37
 -45   0  -5   32.82   13.47
 -45   0  -5   75.62   12.15
  45   0   5   51.32   11.56
 -46   0  -5   31.44   13.14
 -46   0  -5   31.24   11.56
  46   0   5   36.72    7.86
 -47   0  -5   22.06   11.56
 -47   0  -5   23.97   12.88
  47   0   5   31.57   10.10
  47   0   5   33.15    8.12
 -48   0  -5   70.40   14.33
 -48   0  -5   70.53   12.61
  48   0   5   75.09   11.43
  48   0   5   83.15    9.44
 -49   0  -5    8.92   11.95
 -49   0  -5    8.72   11.03
  49   0   5   -0.26    9.71
  49   0   5   -3.83    7.53
 -50   0  -5    0.13   11.23
  50   0   5   -4.76    7.99
  45   0  -6   12.48   11.89
 -45   0   6   -6.41    9.77
  44   0  -6   26.09   12.55
  44   0  -6   31.30    9.38
 -44   0   6    7.60    9.51
 -44   0   6   16.91   12.09
  43   0  -6   46.10   12.88
  43   0  -6   20.94    8.92
 -43   0   6   14.79   12.42
 -43   0   6   16.91    9.58
  42   0  -6  123.77   11.82
  42   0  -6  139.42   14.79
 -42   0   6  146.15   15.72
 -42   0   6  141.66   13.08
  41   0  -6   16.91   12.42
  41   0  -6   15.32    8.78
 -41   0   6   21.60    9.91
 -41   0   6   20.87   12.42
  40   0  -6   -3.96   12.09
  40   0  -6   -8.39    8.52
 -40   0   6   12.75    9.58
 -40   0   6    6.14   11.76
  39   0  -6   -4.29    8.52
  39   0  -6  -18.69   11.95
 -39   0   6    3.04   11.69
 -39   0   6    3.24    9.25
  38   0  -6   14.27   10.96
  38   0  -6    7.66    8.85
 -38   0   6    1.19    9.05
 -38   0   6   -1.98   10.96
  37   0  -6   16.11   10.96
  37   0  -6   -1.59    8.12
 -37   0   6    2.51    8.98
 -37   0   6   -4.69   10.77
  36   0  -6   88.83   10.70
  36   0  -6   83.88   12.81
 -36   0   6   76.21   12.61
 -36   0   6   86.85   10.77
  35   0  -6  177.66   14.93
  35   0  -6  158.37   12.22
 -35   0   6  144.57   12.28
 -35   0   6  141.20   14.46
  34   0  -6  291.58   15.45
  34   0  -6  279.10   17.11
 -34   0   6  270.38   17.04
 -34   0   6  257.11   15.12
  33   0  -6    6.01   10.63
  33   0  -6   13.41    8.45
 -33   0   6    2.11   10.43
 -33   0   6   14.99    9.05
  32   0  -6    0.99    7.99
  32   0  -6   10.63   10.24
 -32   0   6   14.00    8.52
 -32   0   6    0.13   10.24
  31   0  -6  265.36   16.44
  31   0  -6  283.66   14.66
 -31   0   6  262.26   14.73
 -31   0   6  263.65   16.64
  30   0  -6   13.87    7.99
 -30   0   6   18.69   10.37
  28   0  -6   15.19   10.30
 -28   0   6    0.92    8.39
  27   0  -6   -4.56   10.04
  27   0  -6    2.91    7.60
 -27   0   6   10.70    8.32
 -27   0   6   -8.65    9.64
  26   0  -6  281.02   16.44
  26   0  -6  248.72   13.60
 -26   0   6  290.66   15.45
 -26   0   6  292.18   16.71
  25   0  -6  175.02   11.82
  25   0  -6  195.82   14.00
 -25   0   6  188.95   12.75
 -25   0   6  194.50   14.07
  24   0  -6   -0.20    7.40
  24   0  -6   -1.52    9.38
 -24   0   6   -4.42    8.98
 -24   0   6   -8.45    7.93
 -23   0   6  334.18   17.04
 -23   0   6  305.06   15.26
  22   0  -6  881.02   27.74
  22   0  -6  843.38   28.53
 -22   0   6  822.90   28.07
 -22   0   6  829.51   26.95
  21   0  -6  226.53   12.61
  21   0  -6  244.23   15.06
 -21   0   6  253.87   14.07
 -21   0   6  231.55   14.53
  20   0  -6   15.12    9.38
  20   0  -6   26.75    7.86
 -20   0   6   16.11    8.32
 -20   0   6   27.94    9.58
  19   0  -6  643.33   23.58
  19   0  -6  637.25   21.86
 -19   0   6  601.72   22.59
 -19   0   6  622.00   22.12
  18   0  -6   87.90    9.25
  18   0  -6  111.28   11.69
 -18   0   6   73.70   10.57
 -18   0   6   80.38    9.77
  17   0  -6  432.52   16.97
  17   0  -6  474.06   19.95
 -17   0   6  483.44   18.69
 -17   0   6  467.39   19.28
  16   0  -6   44.91    8.19
  16   0  -6   53.56   10.57
 -16   0   6   53.03    8.85
 -16   0   6   41.48    8.98
  15   0  -6  491.03   20.08
  15   0  -6  486.61   17.96
 -15   0   6  443.35   17.50
 -15   0   6  487.47   19.48
  14   0  -6  110.16    9.44
  14   0  -6  131.29   11.76
 -14   0   6  113.33   10.57
 -14   0   6  100.85    9.38
  13   0  -6   59.51    8.19
  13   0  -6   50.85    9.71
 -13   0   6   44.05    7.99
 -13   0   6   32.82    8.72
  12   0  -6   58.18    9.91
  12   0  -6   59.51    8.19
 -12   0   6   49.60    7.93
 -12   0   6   65.32    9.18
  11   0  -6    0.73    6.80
  11   0  -6    0.73    8.85
 -11   0   6    0.79    6.67
 -11   0   6    6.87    7.66
 -10   0   6  306.18   13.74
 -10   0   6  340.78   15.65
   9   0  -6   54.62    7.93
   9   0  -6   58.05   10.04
  -9   0   6   44.45    7.86
  -9   0   6   55.94    8.92
   8   0  -6  662.42   23.25
   8   0  -6  648.09   21.27
  -8   0   6  654.23   21.60
  -8   0   6  664.40   22.92
   7   0  -6  275.14   12.81
   7   0  -6  304.99   15.26
  -7   0   6  267.28   12.81
  -7   0   6  302.08   14.60
   6   0  -6 1463.53   41.81
   6   0  -6 1378.33   38.44
  -6   0   6 1463.53   40.68
  -6   0   6 1545.42   43.46
   5   0  -6  168.61   12.09
   5   0  -6  153.29   10.04
  -5   0   6  143.71   10.17
  -5   0   6  127.66   10.63
   4   0  -6   64.13    7.93
   4   0  -6   64.46    9.31
  -4   0   6   41.21    8.59
  -4   0   6   68.09    8.59
   3   0  -6  927.25   27.67
   3   0  -6  994.62   30.58
  -3   0   6  999.24   30.45
  -3   0   6  933.86   28.13
   2   0  -6  555.69   19.09
   2   0  -6  555.62   20.47
  -2   0   6  595.98   20.94
  -2   0   6  556.62   19.35
   1   0  -6  438.07   17.77
   1   0  -6  462.37   16.84
  -1   0   6  418.72   16.97
  -1   0   6  440.05   16.58
   0   0  -6  177.33   10.37
   0   0  -6  191.86   12.28
   0   0   6  178.98   11.69
   0   0   6  189.15   10.96
  -1   0  -6  458.08   16.51
  -1   0  -6  419.18   17.30
   1   0   6  446.19   17.57
   1   0   6  433.64   16.31
  -2   0  -6  565.14   20.74
  -2   0  -6  586.20   19.55
   2   0   6  555.69   20.01
   2   0   6  515.21   18.03
  -3   0  -6  960.27   29.79
  -3   0  -6  905.46   26.88
   3   0   6  975.46   29.79
   3   0   6  963.58   28.46
  -4   0  -6   62.15    7.66
  -4   0  -6   45.17    9.18
   4   0   6   58.18    7.66
   4   0   6   59.90    8.85
  -5   0  -6  154.15   11.56
  -5   0  -6  156.46    9.71
   5   0   6  147.34    9.58
   5   0   6  143.64   11.03
  -6   0  -6 1526.93   43.19
  -6   0  -6 1402.77   38.57
   6   0   6 1425.88   40.35
   6   0   6 1453.62   40.09
  -7   0  -6  286.83   14.53
  -7   0  -6  252.81   11.95
   7   0   6  295.35   14.33
   7   0   6  283.59   12.68
  -8   0  -6  665.72   23.25
  -8   0  -6  610.04   20.14
   8   0   6  637.32   20.94
   8   0   6  638.91   22.12
  -9   0  -6   65.85    7.79
  -9   0  -6   56.80    9.38
   9   0   6   63.14    7.66
   9   0   6   53.89    8.78
 -10   0  -6  341.91   15.92
 -10   0  -6  291.58   13.01
  10   0   6  340.72   15.52
  10   0   6  301.09   13.14
 -11   0  -6    1.92    6.34
 -11   0  -6    0.53    8.19
  11   0   6    9.38    6.41
  11   0   6   -0.66    7.46
 -12   0  -6   60.23    7.79
 -12   0  -6   47.68    9.38
  12   0   6   60.23    8.85
  12   0   6   66.57    7.99
 -13   0  -6   48.01    9.25
 -13   0  -6   45.90    7.33
  13   0   6   45.31    7.40
  13   0   6   52.44    8.98
 -14   0  -6  110.69   10.90
 -14   0  -6   85.20    8.39
  14   0   6  101.38    8.92
  14   0   6  113.66   10.37
 -15   0  -6  497.11   19.68
 -15   0  -6  462.31   16.91
  15   0   6  502.72   19.35
  15   0   6  489.05   17.57
 -16   0  -6   52.37    9.58
 -16   0  -6   53.10    7.86
  16   0   6   51.32    7.73
  16   0   6   70.01    9.38
 -17   0  -6  446.06   16.51
 -17   0  -6  443.55   18.76
  17   0   6  407.29   17.37
  17   0   6  466.33   17.17
 -18   0  -6   91.93   10.90
 -18   0  -6   81.50    8.32
  18   0   6   68.88    8.26
  18   0   6   89.95   10.10
 -19   0  -6  586.53   20.01
 -19   0  -6  587.46   22.19
  19   0   6  560.05   19.35
  19   0   6  611.76   22.26
 -20   0  -6   23.58    7.26
 -20   0  -6   12.68    9.05
  20   0   6   21.93    6.87
  20   0   6   17.50    8.45
 -21   0  -6  203.02   11.36
 -21   0  -6  225.27   14.13
  21   0   6  216.16   11.62
  21   0   6  216.76   13.34
 -22   0  -6  851.96   26.09
 -22   0  -6  871.78   29.19
  22   0   6  832.15   25.82
  22   0   6  824.88   27.34
 -23   0  -6  279.43   13.14
 -23   0  -6  317.60   16.58
  23   0   6  317.01   14.07
  23   0   6  288.35   15.06
 -24   0  -6    6.80    6.80
 -24   0  -6    8.32    9.44
  24   0   6   17.57    7.07
  24   0   6   18.56    8.52
 -25   0  -6  204.01   11.62
 -25   0  -6  174.95   13.67
  25   0   6  189.61   11.36
  25   0   6  181.16   13.01
 -26   0  -6  280.02   13.27
 -26   0  -6  283.26   16.31
  26   0   6  291.71   13.54
  26   0   6  269.26   14.99
 -27   0  -6   -0.40    6.93
 -27   0  -6   10.17    9.84
  27   0   6    2.31    6.74
  27   0   6    3.37    8.85
 -28   0  -6  -10.83    6.93
 -28   0  -6   -5.94    9.51
  28   0   6    4.23    6.74
  28   0   6    1.65    8.92
 -29   0  -6   36.59   10.70
 -29   0  -6   14.93   11.69
  29   0   6   23.71    7.20
  29   0   6   37.18    9.58
 -30   0  -6   -3.83   10.04
 -30   0  -6    7.66   11.89
  30   0   6   14.46    9.58
  30   0   6    5.55    7.13
 -31   0  -6  202.16   17.83
  31   0   6  225.87   12.88
  32   0   6    0.33    9.11
 -33   0  -6   16.78   10.37
 -33   0  -6   15.65   12.35
  33   0   6   20.14    7.46
  33   0   6    5.55    9.18
 -34   0  -6  279.30   16.91
 -34   0  -6  281.28   19.22
  34   0   6  273.55   13.54
  34   0   6  262.66   15.72
 -35   0  -6  180.50   14.60
 -35   0  -6  171.71   16.78
  35   0   6  185.58   11.49
  35   0   6  161.28   13.41
 -36   0  -6  103.82   12.55
 -36   0  -6   80.97   14.60
  36   0   6   93.12    9.58
  36   0   6   73.70   11.29
 -37   0  -6   -8.19   10.24
 -37   0  -6   17.04   13.08
  37   0   6   -2.58    7.40
  37   0   6    9.51    9.18
 -38   0  -6   15.06   10.57
 -38   0  -6   19.88   12.48
  38   0   6   12.15    7.07
  38   0   6   17.90    9.71
 -39   0  -6    4.03   10.24
 -39   0  -6   22.65   13.14
  39   0   6    3.63    9.05
 -40   0  -6    9.58   12.81
 -40   0  -6   -1.32   10.50
  40   0   6   10.96    9.84
 -41   0  -6   14.27   13.01
 -41   0  -6   23.51   10.77
  41   0   6   16.91    7.53
 -42   0  -6   98.34   15.06
 -42   0  -6  142.72   14.27
  42   0   6  127.60   13.21
  42   0   6  141.00   10.77
 -43   0  -6   15.98   12.94
 -43   0  -6   29.32   11.29
  43   0   6   14.00    7.46
  43   0   6   27.80   10.04
 -44   0  -6   48.61   12.15
 -44   0  -6   32.82   13.54
  44   0   6   51.32    7.99
  44   0   6   29.19   10.17
 -45   0  -6    0.53   12.68
 -45   0  -6   -1.65   11.43
  45   0   6    7.86    7.33
  45   0   6   -1.25    9.77
 -46   0  -6   -7.26   11.56
 -46   0  -6    5.75   11.03
  46   0   6    5.81    9.84
  46   0   6  -10.77    7.33
 -47   0  -6    2.31   11.29
  47   0   6   -4.42    7.99
  40   0  -7   15.72    9.05
  40   0  -7    0.53   10.77
 -40   0   7   14.93   11.56
 -40   0   7    2.38    9.05
  39   0  -7   96.29   11.16
  39   0  -7   68.16   12.61
 -39   0   7   68.88   10.83
 -39   0   7   83.48   13.21
  38   0  -7   59.51   10.37
  38   0  -7   94.31   13.01
 -38   0   7   72.91   11.10
 -38   0   7   63.01   13.47
  37   0  -7   17.44   11.62
  37   0  -7    9.38    8.65
 -37   0   7   18.69   11.76
 -37   0   7    7.86    9.64
  36   0  -7   93.78   13.14
  36   0  -7   70.20   10.50
 -36   0   7   74.70   12.88
 -36   0   7   62.15   10.50
  35   0  -7   83.28   12.88
  35   0  -7  106.99   11.36
 -35   0   7   82.22   10.83
 -35   0   7   93.19   13.08
  34   0  -7   11.62   11.23
  34   0  -7   14.00    8.85
 -34   0   7    8.26   11.03
 -34   0   7    8.72    8.98
  33   0  -7   44.65    9.71
  33   0  -7   51.78   12.22
 -33   0   7   35.00    9.64
 -33   0   7   42.40   11.56
  32   0  -7   16.97    8.85
  32   0  -7   18.03   11.36
 -32   0   7    9.97    9.05
 -32   0   7   13.34   10.77
  31   0  -7    2.31    8.39
  31   0  -7   -1.32   11.03
 -31   0   7   -7.93   10.30
 -31   0   7  -12.48    8.32
  30   0  -7   31.77   11.23
  30   0  -7   17.70    8.72
 -30   0   7   28.53    9.25
 -30   0   7   34.80   11.10
  29   0  -7  637.58   23.12
  29   0  -7  583.36   24.24
 -29   0   7  599.81   24.90
 -29   0   7  594.33   22.59
  28   0  -7  174.82   12.48
  28   0  -7  185.71   14.86
 -28   0   7  163.13   14.73
 -28   0   7  164.32   13.08
  27   0  -7   16.31   10.50
  27   0  -7   -2.38    7.79
 -27   0   7    7.26   10.63
 -27   0   7   -0.99    8.65
  26   0  -7    9.71   10.04
  26   0  -7   -5.55    7.86
 -26   0   7  -11.82   10.37
 -26   0   7    7.53    8.52
  25   0  -7   94.24   12.22
  25   0  -7   87.18    9.91
 -25   0   7   80.77   11.69
 -25   0   7   91.54   10.70
  24   0  -7  681.57   23.51
  24   0  -7  739.69   27.34
 -24   0   7  743.65   27.21
 -24   0   7  661.76   23.91
  23   0  -7  105.87   10.57
 -23   0   7  117.82   12.88
  21   0  -7    2.25    9.91
 -21   0   7  -11.03    8.59
  20   0  -7  187.76   12.02
  20   0  -7  178.32   14.13
 -20   0   7  170.46   12.48
 -20   0   7  148.47   13.01
  19   0  -7    7.33   10.17
  19   0  -7   -1.85    7.46
 -19   0   7    7.26    8.32
 -19   0   7   -0.92    8.98
  18   0  -7  422.94   19.68
  18   0  -7  390.38   16.58
 -18   0   7  430.21   18.23
 -18   0   7  394.48   18.36
  17   0  -7   10.43    7.20
  17   0  -7   19.48    9.97
 -17   0   7   14.53    8.52
 -17   0   7    9.84    9.31
  16   0  -7   63.53   11.56
  16   0  -7   59.84    8.65
 -16   0   7   65.85    9.38
 -16   0   7   55.54   10.17
  15   0  -7   19.28    7.46
  15   0  -7   16.05    9.84
 -15   0   7   13.08    8.06
 -15   0   7   19.48    9.18
  14   0  -7   14.13    9.64
  14   0  -7   18.16    7.53
 -14   0   7   -2.44    7.26
 -14   0   7   -3.83    8.52
  13   0  -7  174.75   11.43
  13   0  -7  141.66   12.81
 -13   0   7  166.36   11.43
 -13   0   7  153.62   12.61
  12   0  -7   -3.90    7.26
  12   0  -7   10.63    9.58
 -12   0   7   -1.52    7.53
 -12   0   7   -6.74    8.65
  11   0  -7   -3.70    9.25
  11   0  -7    3.57    7.00
 -11   0   7   -2.25    7.33
 -11   0   7   -2.25    8.45
  10   0  -7    4.62    9.51
  10   0  -7    6.01    7.00
 -10   0   7   -7.79    8.52
 -10   0   7    9.84    7.40
   9   0  -7   25.49    7.66
   9   0  -7   13.27    9.58
  -9   0   7   21.13    9.11
  -9   0   7   11.36    7.66
   8   0  -7  220.85   12.28
   8   0  -7  265.10   15.26
  -8   0   7  217.35   12.28
  -8   0   7  242.18   14.33
   7   0  -7  -10.24    9.64
   7   0  -7    5.02    7.13
  -7   0   7    5.15    7.33
  -7   0   7   -4.89    8.32
   6   0  -7    1.32    7.20
   6   0  -7   14.27    8.92
  -6   0   7    2.38    8.59
  -6   0   7    3.50    7.26
   5   0  -7   10.10    7.20
   5   0  -7   16.97    9.31
  -5   0   7   15.52    7.73
  -5   0   7   24.63    8.59
   4   0  -7 1927.81   53.69
   4   0  -7 1879.60   50.79
  -4   0   7 1943.00   53.69
  -4   0   7 1842.62   50.33
   3   0  -7   18.10    9.51
   3   0  -7   40.35    7.73
  -3   0   7   22.92    8.06
  -3   0   7   44.58    9.11
   2   0  -7   34.61    7.53
   2   0  -7   21.53    9.18
  -2   0   7   21.66    8.52
  -2   0   7   19.48    7.73
   1   0  -7  304.99   15.85
   1   0  -7  304.33   13.87
  -1   0   7  292.11   14.99
  -1   0   7  305.32   14.33
   0   0  -7   -5.28    6.80
   0   0  -7   -1.78    9.05
   0   0   7    3.70    8.26
   0   0   7    4.03    7.13
  -1   0  -7  296.21   15.92
  -1   0  -7  293.30   13.41
   1   0   7  278.97   14.66
   1   0   7  297.66   14.00
  -2   0  -7   28.60    9.25
  -2   0  -7   47.22    7.73
   2   0   7   41.48    9.25
   2   0   7   22.12    7.46
  -3   0  -7   52.11    9.77
  -3   0  -7   45.04    7.66
   3   0   7   34.41    9.05
   3   0   7   44.71    8.06
  -4   0  -7 1933.10   53.89
  -4   0  -7 1824.12   49.20
   4   0   7 1800.35   49.07
   4   0   7 1911.30   52.77
  -5   0  -7   20.67    6.93
  -5   0  -7   20.54    9.18
   5   0   7    2.38    6.93
   5   0   7   14.99    8.45
  -6   0  -7   11.56    6.74
  -6   0  -7   20.74    9.31
   6   0   7   10.17    8.26
   6   0   7    1.78    6.80
  -7   0  -7    9.31    9.18
  -7   0  -7   -0.07    6.67
   7   0   7   -7.00    8.32
   7   0   7   -3.17    6.87
  -8   0  -7  210.28   11.49
  -8   0  -7  237.16   14.60
   8   0   7  206.32   11.69
   8   0   7  229.44   13.67
  -9   0  -7   22.06    6.93
  -9   0  -7   28.73    9.44
   9   0   7   17.83    7.20
   9   0   7   13.14    8.45
 -10   0  -7   -6.21    9.25
 -10   0  -7   -0.07    6.80
  10   0   7    1.06    6.60
  10   0   7   -3.43    7.99
 -11   0  -7   -0.53    6.67
 -11   0  -7    1.25    9.11
  11   0   7   -9.84    6.74
  11   0   7    2.31    8.19
 -12   0  -7   -4.03    8.98
 -12   0  -7    0.53    6.80
  12   0   7    1.72    8.39
  12   0   7    1.85    6.54
 -13   0  -7  172.77   10.70
 -13   0  -7  177.26   13.80
  13   0   7  155.93   10.77
  13   0   7  181.82   12.68
 -14   0  -7   -0.53    6.60
 -14   0  -7   10.30    9.31
  14   0   7   17.44    8.39
  14   0   7   -1.65    6.87
 -15   0  -7   21.66    9.91
 -15   0  -7   14.13    6.87
  15   0   7   13.14    7.13
  15   0   7    0.59    8.39
 -16   0  -7   50.99    7.73
 -16   0  -7   52.44   10.30
  16   0   7   63.01    9.84
  16   0   7   67.10    8.32
 -17   0  -7   18.89    9.91
 -17   0  -7    5.28    7.00
  17   0   7  -10.70    8.32
  17   0   7   11.36    7.33
 -18   0  -7  362.84   15.06
 -18   0  -7  381.40   18.62
  18   0   7  362.12   15.65
  18   0   7  388.80   17.90
 -19   0  -7   -3.96    9.51
 -19   0  -7    3.83    6.74
  19   0   7    2.77    8.98
  19   0   7   -0.73    7.13
 -20   0  -7  171.25   11.03
 -20   0  -7  161.74   13.60
  20   0   7  169.27   11.10
  20   0   7  179.44   13.34
 -21   0  -7    8.39    7.07
 -21   0  -7   -7.33    9.64
  21   0   7    3.63    9.25
  21   0   7    2.44    7.00
 -22   0  -7   46.49    8.12
 -22   0  -7   32.16   10.30
  22   0   7   52.90   10.04
  22   0   7   52.04    8.19
 -23   0  -7  137.70   13.14
 -23   0  -7  134.40   10.37
  23   0   7  109.24   12.75
  23   0   7  124.03   10.04
 -24   0  -7  746.29   27.47
  24   0   7  689.50   23.18
 -26   0  -7   -5.68    7.07
  26   0   7    2.18    9.18
 -27   0  -7    8.52    7.26
 -27   0  -7  -10.17    9.97
  27   0   7   20.21    9.25
  27   0   7    5.75    7.07
 -28   0  -7  172.37   14.20
 -28   0  -7  153.29   10.90
  28   0   7  165.51   13.21
  28   0   7  159.03   10.70
 -29   0  -7  635.27   21.79
 -29   0  -7  590.89   24.17
  29   0   7  624.84   21.53
  29   0   7  610.37   23.91
 -30   0  -7   28.66   10.77
 -30   0  -7   53.89    8.32
  30   0   7   47.82   10.63
  30   0   7   23.31    7.53
 -31   0  -7    9.18   10.43
 -31   0  -7   15.39   12.22
  31   0   7   -7.66    7.40
  31   0   7   -4.23    9.18
 -32   0  -7   15.72   12.81
 -32   0  -7   -1.72   10.17
  32   0   7   16.71    7.66
  32   0   7   31.50   10.10
 -33   0  -7   60.30   11.49
 -33   0  -7   68.16   14.13
  33   0   7   44.78   10.63
  33   0   7   33.35    8.78
 -34   0  -7    5.55   12.15
 -34   0  -7    6.93   10.57
  34   0   7    5.81    9.71
 -35   0  -7   78.72   12.42
 -35   0  -7   81.17   14.00
  35   0   7   78.53    9.25
 -36   0  -7   74.37   14.00
 -36   0  -7   72.98   12.22
  36   0   7   64.92   11.62
  36   0   7   66.51    8.98
 -37   0  -7    8.19   10.57
 -37   0  -7   23.18   12.88
  37   0   7    9.44    7.60
  37   0   7  -11.43    9.38
 -38   0  -7   62.74   13.21
 -38   0  -7   79.32   12.81
  38   0   7   79.05    9.51
  38   0   7   62.08   10.70
 -39   0  -7   87.77   13.60
 -39   0  -7   56.00   13.54
  39   0   7   76.21   11.16
  39   0   7   83.61    9.25
 -40   0  -7   10.37   13.01
 -40   0  -7   -7.93   11.29
  40   0   7   11.89    9.58
  40   0   7    4.03    7.40
 -41   0  -7   32.56   11.89
 -41   0  -7   26.48   13.01
  41   0   7   38.11    8.26
  41   0   7   37.84   10.24
 -42   0  -7   84.93   13.21
 -42   0  -7   57.06   13.87
  42   0   7  107.45   10.43
  42   0   7   71.59   11.29
 -43   0  -7   38.97   12.28
  43   0   7   94.11   10.70
  35   0  -8   50.92   12.02
 -35   0   8   44.32   10.04
  34   0  -8   76.94   12.88
  34   0  -8   99.00   11.16
 -34   0   8   87.05   11.29
 -34   0   8   92.39   13.34
  33   0  -8    5.61   11.69
  33   0  -8   24.11    9.18
 -33   0   8   33.81   11.62
 -33   0   8   37.78    9.91
  32   0  -8    9.51    8.78
  32   0  -8   24.17   12.09
 -32   0   8   29.26    9.71
 -32   0   8   12.48   10.83
  31   0  -8   66.64   13.60
  31   0  -8   79.25   10.57
 -31   0   8   69.68   12.68
 -31   0   8   83.28   11.16
  30   0  -8    4.69    8.85
  30   0  -8   25.43   11.76
 -30   0   8   22.52    9.38
 -30   0   8   33.09   11.36
  29   0  -8    7.86    8.59
  29   0  -8    0.53   11.29
 -29   0   8    6.21   10.50
 -29   0   8    1.52    9.11
  28   0  -8   -6.74   10.57
  28   0  -8    4.62    8.65
 -28   0   8   12.42   10.50
 -28   0   8   -2.44    9.11
  27   0  -8  228.84   14.13
  27   0  -8  222.77   16.25
 -27   0   8  237.69   16.44
 -27   0   8  225.74   14.46
  26   0  -8   48.81   11.36
  26   0  -8   51.78    9.38
 -26   0   8   45.64    9.97
 -26   0   8   42.93   11.23
  25   0  -8   21.40    9.11
  25   0  -8   14.13   10.70
 -25   0   8   20.54    9.18
 -25   0   8   11.29   10.57
  24   0  -8   98.80   12.75
  24   0  -8   77.54    9.97
 -24   0   8   85.99   10.70
 -24   0   8   72.05   12.35
  23   0  -8    0.00    8.06
  23   0  -8   -2.58   10.63
 -23   0   8   -0.46    8.78
 -23   0   8   12.61   10.57
  22   0  -8   58.32   11.49
  22   0  -8   56.53    9.51
 -22   0   8   60.43   10.10
 -22   0   8   70.34   12.15
  21   0  -8  177.72   14.79
  21   0  -8  160.55   12.28
 -21   0   8  156.52   14.00
 -21   0   8  176.40   13.01
  20   0  -8   15.52   10.90
  20   0  -8  -10.83    7.73
 -20   0   8    3.90    8.92
 -20   0   8   12.09   10.24
  19   0  -8  533.96   20.61
  19   0  -8  604.70   24.50
 -19   0   8  606.61   24.57
 -19   0   8  585.48   22.26
  18   0  -8  379.95   19.42
  18   0  -8  358.75   16.71
  17   0  -8   40.81   11.36
  17   0  -8   29.92    8.52
 -17   0   8   43.85    9.44
 -17   0   8   55.41   11.23
  16   0  -8   58.25   11.69
  16   0  -8   61.49    9.25
 -16   0   8   56.07    9.44
 -16   0   8   62.21   11.23
  15   0  -8  350.63   16.05
  15   0  -8  351.02   18.43
 -15   0   8  339.33   17.90
 -15   0   8  301.03   15.12
  14   0  -8   81.50   12.09
  14   0  -8   73.04    9.51
 -14   0   8   80.11   11.23
 -14   0   8   74.30    9.64
  13   0  -8  460.79   18.82
 -13   0   8  410.20   19.68
  12   0  -8   20.74    8.39
 -12   0   8   20.94    9.97
   9   0  -8   19.75   11.49
  -9   0   8   15.98    8.32
   8   0  -8   14.07   10.50
  -8   0   8    7.26    7.53
   7   0  -8   21.53   10.70
  -7   0   8   39.76    8.26
   5   0  -8   25.96   10.04
   5   0  -8   14.66    7.40
  -5   0   8   -2.58    7.73
  -5   0   8   -9.25    8.98
   4   0  -8    8.52   10.04
   4   0  -8   18.76    7.46
  -4   0   8   -0.59    7.66
  -4   0   8    7.33    9.05
   3   0  -8   20.21    9.97
   3   0  -8   13.54    7.26
  -3   0   8   19.68    7.99
  -3   0   8   10.50    9.18
   2   0  -8   10.24    7.13
   2   0  -8    8.98    9.97
  -2   0   8    4.42    8.92
  -2   0   8    7.13    7.79
   1   0  -8  116.77   12.42
   1   0  -8  148.86   10.57
  -1   0   8  139.62   12.15
  -1   0   8  133.87   10.83
   0   0  -8  320.58   14.46
   0   0  -8  317.67   17.44
   0   0   8  342.04   15.78
   0   0   8  328.57   16.84
   1   0   8  135.59   12.28
   1   0   8  123.24   10.70
  -2   0  -8   18.76    7.26
  -2   0  -8   12.61    9.84
   2   0   8    5.81    7.60
   2   0   8   15.12    9.25
  -3   0  -8    8.06    7.26
  -3   0  -8   20.94    9.91
   3   0   8   11.36    7.79
   3   0   8   27.34    9.51
  -4   0  -8    7.20    7.13
  -4   0  -8    7.07    9.84
   4   0   8   18.16    9.25
   4   0   8   17.11    7.93
  -5   0  -8   10.77    7.00
  -5   0  -8   11.29    9.71
   5   0   8   -9.84    8.72
   5   0   8   -7.46    7.46
  -6   0  -8  317.41   17.37
  -6   0  -8  344.35   15.19
   6   0   8  351.42   17.44
   6   0   8  313.24   14.93
  -7   0  -8   51.38   10.63
  -7   0  -8   38.50    7.86
   7   0   8   47.02    8.39
   7   0   8   32.96    9.84
  -8   0  -8   14.79   10.10
  -8   0  -8    0.66    7.00
   8   0   8   -1.39    7.26
   8   0   8    4.29    9.18
  -9   0  -8   13.21    7.66
  -9   0  -8   26.55   10.30
   9   0   8   19.42   10.70
   9   0   8   30.84    7.93
 -10   0  -8  136.71   13.34
  10   0   8  136.64   10.57
 -11   0  -8   74.89   11.43
  11   0   8   70.60    9.05
 -12   0  -8   18.76   10.63
  12   0   8   32.56    8.19
  14   0   8   63.14   12.81
 -15   0  -8  335.96   14.93
  15   0   8  349.24   17.83
 -16   0  -8   61.09    8.32
  16   0   8   68.69   10.96
 -17   0  -8   49.20    7.93
 -17   0  -8   62.35   11.56
  17   0   8   44.51    8.59
  17   0   8   34.87   10.10
 -18   0  -8  350.76   15.19
 -18   0  -8  346.27   18.62
  18   0   8  381.01   16.64
  18   0   8  371.30   18.23
 -19   0  -8  596.70   24.63
 -19   0  -8  551.60   19.75
  19   0   8  595.52   23.38
  19   0   8  559.26   20.80
 -20   0  -8    2.18   10.70
 -20   0  -8    1.65    7.07
  20   0   8    7.79    9.71
  20   0   8    2.58    7.73
 -21   0  -8  194.37   15.12
 -21   0  -8  188.88   11.62
  21   0   8  177.53   13.54
  21   0   8  190.93   12.28
 -22   0  -8   57.59    8.45
 -22   0  -8   67.10   12.15
  22   0   8   60.10   10.96
  22   0   8   60.43    9.05
 -23   0  -8    9.77    7.33
 -23   0  -8   14.00   10.63
  23   0   8    9.31    9.77
  23   0   8   10.04    7.53
 -24   0  -8   82.62   12.55
 -24   0  -8   78.06    9.05
  24   0   8   94.97   10.24
  24   0   8   84.40   11.49
 -25   0  -8   -3.96   10.63
 -25   0  -8   28.86    7.79
  25   0   8   28.27    8.39
  25   0   8   32.16   10.50
 -26   0  -8   36.46   11.29
 -26   0  -8   36.79    7.93
  26   0   8   39.82    8.65
  26   0   8   35.20   10.77
 -27   0  -8  268.53   17.11
 -27   0  -8  259.88   13.27
  27   0   8  228.31   15.59
 -28   0  -8   10.10    7.33
 -28   0  -8    7.93   10.50
  28   0   8    9.25    7.60
 -29   0  -8   13.87   10.30
 -29   0  -8   16.38    7.53
  29   0   8   14.93    7.53
 -30   0  -8   27.14    7.73
 -30   0  -8   20.14   11.10
  30   0   8   10.90    7.86
  30   0   8   -0.59    9.64
 -31   0  -8   67.76    8.78
 -31   0  -8  100.78   12.75
  31   0   8   79.78    9.44
  31   0   8   81.96   11.56
 -32   0  -8   14.53   10.70
  32   0   8   12.75    7.86
  32   0   8   19.61   10.10
 -33   0  -8    9.05   12.81
 -33   0  -8   22.06   11.16
  33   0   8   26.42    8.19
  33   0   8   17.37   10.04
 -34   0  -8   91.27   14.53
 -34   0  -8   92.66   13.67
  34   0   8  100.32   10.04
  34   0   8   81.89   11.69
 -35   0  -8   47.49   13.67
 -35   0  -8   68.55   12.75
  35   0   8   59.57    8.98
  35   0   8   34.80   10.24
 -36   0  -8  110.16   15.45
 -36   0  -8  133.28   14.53
  36   0   8  151.90   11.43
  36   0   8  150.45   13.41
 -37   0  -8   28.20   11.56
  37   0   8   30.12    9.91
  37   0   8   33.02    8.59
  28   0  -9   36.72   11.89
 -28   0   9   13.60   10.37
  27   0  -9   24.77   11.36
  27   0  -9   13.80    9.51
 -27   0   9   45.37   10.37
 -27   0   9   23.64   11.62
  26   0  -9   13.34   10.96
  26   0  -9   21.27    9.25
 -26   0   9   31.17    9.97
 -26   0   9   34.47   11.03
  25   0  -9   72.58   12.35
  25   0  -9   57.13   10.37
 -25   0   9   86.32   11.43
 -25   0   9   59.64   11.76
  24   0  -9    3.76   10.70
  24   0  -9   13.08    8.92
 -24   0   9   16.91    9.58
 -24   0   9   10.04   10.70
  23   0  -9   -6.41   10.90
  23   0  -9    6.21    8.32
 -23   0   9   21.40    9.44
 -23   0   9   27.67   10.90
  22   0  -9    8.59   11.23
  22   0  -9    9.31    8.45
 -22   0   9    7.86    9.25
 -22   0   9    4.09   10.30
  21   0  -9   31.57   11.62
  21   0  -9   16.91    8.92
 -21   0   9   23.78    9.77
 -21   0   9   16.11   10.50
  20   0  -9   13.08   11.16
  20   0  -9   11.03    8.39
 -20   0   9    1.06    9.11
 -20   0   9  -15.92   10.10
  19   0  -9   12.61   10.96
  19   0  -9    1.98    8.06
 -19   0   9    1.39    8.85
 -19   0   9    5.42   10.30
  18   0  -9   15.65   10.77
  18   0  -9    5.02    8.32
 -18   0   9   30.51    9.64
 -18   0   9    6.93   10.30
  17   0  -9  282.67   17.57
  17   0  -9  283.53   15.52
 -17   0   9  256.05   15.26
 -17   0   9  311.40   18.49
  16   0  -9   63.40   12.68
  16   0  -9   85.66   10.43
 -16   0   9   87.24   10.63
 -16   0   9   66.18   11.89
  15   0  -9   53.50   12.28
  15   0  -9   41.28    9.51
 -15   0   9   40.55    9.31
 -15   0   9   39.63   11.10
  14   0  -9   36.59   11.82
  14   0  -9   53.96    9.71
 -14   0   9   33.22    9.05
 -14   0   9   49.53   11.43
  13   0  -9  226.99   16.38
  13   0  -9  205.92   13.54
 -13   0   9  206.32   13.14
 -13   0   9  191.59   15.26
  12   0  -9  248.32   16.78
  12   0  -9  263.18   14.86
 -11   0   9    5.09    8.26
 -11   0   9   28.00   10.37
  10   0  -9   27.74   11.16
  10   0  -9   -5.28    8.26
 -10   0   9    3.90    7.99
 -10   0   9   11.36    9.97
   9   0  -9  107.59   12.94
   9   0  -9  110.69   10.63
  -9   0   9   94.51   10.37
  -9   0   9  103.29   12.48
   8   0  -9   95.30   12.75
   8   0  -9   89.42   10.04
  -8   0   9  110.76   10.77
  -8   0   9  106.46   12.48
   7   0  -9   45.37   11.29
   7   0  -9   52.77    8.98
  -7   0   9   35.20    8.85
  -7   0   9   41.21   10.57
   6   0  -9   14.20   10.50
   6   0  -9   15.19    8.06
  -6   0   9    4.03    7.99
  -6   0   9   19.42    9.97
   5   0  -9   95.76   12.61
   5   0  -9   78.13    9.58
  -5   0   9   77.80    9.84
  -5   0   9   81.56   11.43
   4   0  -9   20.94   11.10
   4   0  -9   15.32    7.93
  -4   0   9   27.14    8.59
  -4   0   9   14.93    9.84
  -3   0   9   88.43   10.70
  -3   0   9   91.87   11.95
   2   0  -9   15.59   10.50
   2   0  -9   22.92    7.99
  -2   0   9   23.05    8.92
  -2   0   9   39.56   10.30
   1   0  -9   64.46   11.62
   1   0  -9   56.34    8.78
  -1   0   9   62.15    9.71
  -1   0   9   48.48   10.63
   0   0  -9    9.05   10.10
   0   0  -9    5.81    7.26
   0   0   9   -2.51    8.06
   0   0   9    5.61    9.44
  -1   0  -9   58.12   11.29
  -1   0  -9   44.32    8.52
   1   0   9   47.16    9.25
   1   0   9   42.07   10.57
  -2   0  -9   19.42   10.57
  -2   0  -9   17.50    7.79
   2   0   9    4.29    8.39
   2   0   9   21.20    9.84
  -3   0  -9   92.66   12.48
  -3   0  -9   95.37    9.77
   3   0   9   87.11   10.37
   3   0   9   95.57   11.76
  -4   0  -9   17.70   10.24
  -4   0  -9   19.28    7.66
   4   0   9   13.80    8.26
   4   0   9    1.39    9.51
  -5   0  -9   70.86   11.89
  -5   0  -9   95.57    9.84
   5   0   9   80.44   10.04
   5   0   9   71.66   11.23
  -6   0  -9   -3.24   10.30
  -6   0  -9    1.59    7.60
   6   0   9    5.68    8.45
   6   0   9    4.03    9.77
  -7   0  -9   62.94   11.69
  -7   0  -9   68.29    9.11
   7   0   9   51.05    9.25
   7   0   9   47.02   10.63
  -8   0  -9   98.01   13.01
  -8   0  -9   82.55    9.51
   8   0   9  107.06   12.15
   8   0   9   94.57   10.43
  -9   0  -9   93.19   12.75
  -9   0  -9   89.82   10.17
   9   0   9  110.69   12.28
   9   0   9  100.98   10.63
 -10   0  -9   17.37    7.79
 -10   0  -9    2.18   10.30
  10   0   9    0.46    7.73
  10   0   9    3.83    9.31
 -11   0  -9   17.70    7.86
 -11   0  -9   23.97   11.10
  11   0   9    1.65    9.31
  11   0   9   19.95    7.99
 -12   0  -9  254.07   16.78
 -12   0  -9  255.85   13.60
  12   0   9  282.47   16.58
  12   0   9  272.10   14.46
 -13   0  -9  226.00   12.68
 -13   0  -9  203.81   15.39
  13   0   9  212.73   12.94
  13   0   9  219.07   14.93
 -14   0  -9   49.14   11.56
 -14   0  -9   44.25    8.12
  14   0   9   33.42   10.24
  14   0   9   24.96    8.26
 -15   0  -9   43.26   11.36
 -15   0  -9   50.72    8.32
  15   0   9   49.00   10.96
  15   0   9   19.42    7.93
 -16   0  -9   70.86   12.22
 -16   0  -9   78.33    8.98
  16   0   9   89.69   12.02
  16   0   9   90.08    9.91
 -17   0  -9  292.71   14.07
 -17   0  -9  318.40   18.49
  17   0   9  299.51   15.06
  17   0   9  297.72   17.30
 -18   0  -9    8.32   10.37
 -18   0  -9    6.80    7.13
  18   0   9    1.72   10.04
  18   0   9    3.50    8.12
 -19   0  -9    6.67   10.70
 -19   0  -9    5.28    7.00
  19   0   9   10.37    9.77
 -20   0  -9   -6.14   10.37
 -20   0  -9    6.93    6.93
  20   0   9    9.51    8.32
  20   0   9   -1.98    9.97
 -21   0  -9   30.71    7.73
 -21   0  -9   24.77   10.57
  21   0   9   22.65    7.93
 -22   0  -9    6.74   10.57
 -22   0  -9    4.69    7.20
  22   0   9   10.43    7.66
  22   0   9    4.29   10.50
 -23   0  -9   -0.59   10.83
 -23   0  -9   -5.75    7.33
  23   0   9   17.70    9.97
  23   0   9   -7.93    7.60
 -24   0  -9    9.91   10.70
 -24   0  -9    8.98    7.40
  24   0   9   31.83    8.26
  24   0   9   20.61   10.24
 -25   0  -9   93.98    9.64
 -25   0  -9   74.63   13.01
  25   0   9  103.42   10.57
  25   0   9   96.23   12.68
 -26   0  -9   27.61   12.15
 -26   0  -9   39.23    8.26
  26   0   9   11.62   10.57
  26   0   9   42.73    8.98
 -27   0  -9   38.44    8.52
 -27   0  -9   52.50   12.15
  27   0   9   31.90   10.43
  27   0   9   17.57    8.12
 -28   0  -9   24.83   11.76
 -28   0  -9   22.98    8.45
  28   0   9   22.98    8.52
  28   0   9   35.14   10.43
 -29   0  -9   12.75    8.52
 -29   0  -9    7.73   11.23
  29   0   9   12.68    8.39
  29   0   9   30.58   10.37
 -30   0  -9   -5.81   10.57
  30   0   9   -0.92    8.52
  16   0 -10   47.16   12.09
 -16   0  10   70.53   10.90
  15   0 -10  309.74   18.16
  15   0 -10  313.18   16.38
  14   0 -10    6.54   10.70
  14   0 -10    9.44    8.12
 -14   0  10  -11.89    8.52
 -14   0  10    0.20    9.97
  13   0 -10   93.12   10.30
  13   0 -10   81.76   12.75
 -13   0  10   75.03   10.77
 -13   0  10   86.45   12.55
  12   0 -10    4.76   11.29
  12   0 -10   -1.65    7.66
 -12   0  10    9.97   10.17
 -12   0  10    5.35    8.65
  11   0 -10    8.06    7.93
  11   0 -10   22.39   11.43
 -11   0  10   21.86   10.57
 -11   0  10   24.24    9.11
  10   0 -10    7.07   11.29
  10   0 -10   12.81    7.86
 -10   0  10   20.28    8.92
 -10   0  10    0.33   10.04
   9   0 -10   50.19    8.78
   9   0 -10   49.14   12.22
  -9   0  10   74.70   10.17
  -9   0  10   48.67   10.96
   8   0 -10    3.76   11.43
   8   0 -10    6.54    7.86
  -8   0  10    7.99    8.78
  -8   0  10   12.15    9.84
   7   0 -10   73.18   13.21
   7   0 -10   70.27    9.51
  -7   0  10   83.41   11.89
  -7   0  10   88.63   10.63
   6   0 -10    3.10   11.62
   6   0 -10   -7.46    7.53
  -6   0  10    5.28    8.45
  -6   0  10   13.34    9.97
   5   0 -10   91.67    9.84
   5   0 -10   98.80   13.80
  -5   0  10   93.98   10.70
  -5   0  10   72.19   11.82
   4   0 -10   45.04   12.09
   4   0 -10   46.16    8.52
  -4   0  10   42.93   10.90
  -4   0  10   51.12    9.51
   3   0 -10  194.10   12.55
   3   0 -10  197.87   15.85
  -3   0  10  188.03   14.60
  -3   0  10  200.51   13.41
   2   0 -10   16.51   11.03
   2   0 -10    2.05    7.79
  -2   0  10  -13.87    8.19
  -2   0  10    5.75    9.84
   1   0 -10   28.66    8.26
   1   0 -10   30.78   11.62
  -1   0  10   33.88    9.31
  -1   0  10   43.19   10.70
   0   0  10  475.38   20.01
   0   0  10  477.16   21.33
  -1   0 -10   23.25   11.36
  -1   0 -10   25.16    8.19
   1   0  10   25.76   10.30
   1   0  10    8.85    8.72
  -2   0 -10   10.43   11.16
  -2   0 -10   -1.59    7.46
   2   0  10    9.84    9.11
   2   0  10   -6.08    9.64
  -3   0 -10  192.91   12.35
  -3   0 -10  189.15   15.52
   3   0  10  203.88   13.60
   3   0  10  198.33   14.66
  -4   0 -10   38.57   11.69
  -4   0 -10   46.69    8.59
   4   0  10   53.96   10.96
   4   0  10   44.18    9.58
  -5   0 -10  102.43   10.04
  -5   0 -10   94.77   13.27
   5   0  10  130.11   11.82
   5   0  10   95.04   12.02
  -6   0 -10    1.92   11.16
  -6   0 -10   13.14    7.86
   6   0  10    7.00    8.65
   6   0  10   26.55    9.97
  -7   0 -10   73.64   12.68
  -7   0 -10   85.53    9.58
   7   0  10   82.49   10.63
   7   0  10  103.49   12.15
  -8   0 -10    2.51   11.16
  -8   0 -10   13.74    7.79
   8   0  10   -8.39    9.25
   8   0  10    3.83    9.77
  -9   0 -10   55.28   12.22
  -9   0 -10   64.00    8.85
   9   0  10   49.66   10.90
 -10   0 -10   10.90   11.29
 -10   0 -10   14.07    7.40
  10   0  10   13.08   10.10
 -11   0 -10   20.14    7.79
 -11   0 -10   17.90   11.29
  11   0  10   16.38    9.05
 -12   0 -10   17.77   11.16
 -12   0 -10    5.48    7.53
  12   0  10   -3.76    8.72
 -13   0 -10   84.07   13.08
 -13   0 -10   89.62    9.51
  13   0  10   81.10   12.15
  13   0  10   95.63   10.63
 -14   0 -10    8.78    7.53
 -14   0 -10    5.75   11.10
  14   0  10    3.10    8.19
  14   0  10    7.73    9.91
 -15   0 -10  365.95   16.11
 -15   0 -10  366.21   20.21
  15   0  10  388.67   19.48
  15   0  10  337.02   16.71
 -16   0 -10   86.52    9.38
 -16   0 -10   66.77   12.48
  16   0  10   59.70   11.29
  16   0  10   60.63    9.58
 -17   0 -10   -0.20    7.73
 -17   0 -10    5.09   10.77
  17   0  10   -0.07    9.64
  17   0  10   19.35    8.39
 -18   0 -10   17.24    8.12
 -18   0 -10    9.77   10.70
  18   0  10    1.19    8.12
  18   0  10   27.01   10.30
 -19   0 -10   31.57   11.03
  19   0  10   47.16    9.44
  20   0  10    1.78    8.59
  23  -1  10    6.01    7.66
 -23   1 -10   -5.68   10.17
  22  -1  10   46.30    8.78
 -22   1 -10   58.65   11.03
 -22   1 -10   40.42   11.29
  21  -1  10    2.84    9.51
  21  -1  10    9.05    7.79
 -21   1 -10   20.21    9.05
 -21   1 -10   -1.59   10.37
  20  -1  10   67.03    9.58
  20  -1  10   64.85   11.56
  19  -1  10   45.04    9.18
  19  -1  10   58.78   11.23
 -19   1 -10   55.61   11.56
 -19   1 -10   71.59    9.51
  18  -1  10    3.76    7.86
  18  -1  10    9.77   10.10
 -18   1 -10    5.81   10.30
 -18   1 -10   17.44    8.12
  17  -1  10  172.37   12.55
  17  -1  10  179.97   14.40
  16  -1  10   69.54    9.91
  16  -1  10   45.90   10.96
 -16   1 -10   66.51    9.18
 -16   1 -10   45.97   11.95
  15  -1  10    6.21    8.45
  15  -1  10   -1.78    9.97
 -15   1 -10   -2.18    7.40
 -15   1 -10   -0.13   10.96
  14  -1  10    5.68    8.39
  14  -1  10   16.25    9.77
 -14   1 -10   31.97   11.36
 -14   1 -10   14.40    7.33
  13  -1  10   37.84    9.05
  13  -1  10   35.20   10.70
 -13   1 -10    3.37   11.16
 -13   1 -10   31.30    7.73
  12  -1  10   42.99    9.58
  12  -1  10   66.04   11.49
 -12   1 -10   57.26    8.52
 -12   1 -10   46.36   12.09
  11  -1  10  130.83   11.69
  11  -1  10  110.62   12.61
 -11   1 -10  116.43   14.00
 -11   1 -10  120.79   10.24
  10  -1  10    6.41    8.45
  10  -1  10    0.13    9.84
 -10   1 -10    2.38   10.90
 -10   1 -10    9.38    7.33
   9  -1  10  154.15   12.28
   9  -1  10  154.01   13.80
  -9   1 -10  164.32   11.29
  -9   1 -10  153.49   14.86
   8  -1  10   51.58    9.91
   8  -1  10   65.32   11.43
  -8   1 -10   68.95    8.92
  -8   1 -10   46.16   12.09
   7  -1  10  249.71   14.66
   7  -1  10  250.83   15.92
  -7   1 -10  245.95   17.11
  -7   1 -10  257.70   13.47
   6  -1  10    4.09    8.65
   6  -1  10   -0.86    9.51
  -6   1 -10   -3.57    7.13
  -6   1 -10    3.63   10.70
   5  -1  10  110.09   11.29
   5  -1  10  122.44   12.75
   4  -1  10   -0.59    8.52
   4  -1  10    9.77    9.77
  -4   1 -10    8.39    7.33
  -4   1 -10   -1.25   10.70
   3  -1  10    7.93    8.26
   3  -1  10   -5.55    9.64
  -3   1 -10   13.60   11.03
  -3   1 -10   -1.19    7.20
   2  -1  10   -0.13    8.52
   2  -1  10    6.93    9.58
  -2   1 -10   15.19    7.73
  -2   1 -10    9.64   11.10
   1  -1  10   44.58    9.44
   1  -1  10   23.38    9.91
  -1   1 -10   29.13    8.12
  -1   1 -10   21.86   11.56
   0  -1  10   -5.61    7.66
   0  -1  10    7.93    9.51
   0   1 -10   17.63    7.66
   0   1 -10   18.36   12.48
  -1  -1  10   32.49    8.92
  -1  -1  10   46.76   10.70
   1   1 -10   31.44    8.19
  -2  -1  10    7.73    9.91
  -2  -1  10   -0.66    7.93
   2   1 -10    5.75    7.60
  -3  -1  10   -8.45    9.51
  -3  -1  10    1.98    8.19
   3   1 -10    4.42   12.55
   3   1 -10    4.82    7.86
  -4  -1  10    2.51    8.45
  -4  -1  10   16.97    9.64
   4   1 -10  -16.31   11.76
   4   1 -10    8.39    8.26
  -5  -1  10  100.52   10.90
  -5  -1  10  118.75   12.48
   5   1 -10   98.01   13.87
  -6  -1  10    7.73    9.38
  -6  -1  10    5.61    8.59
   6   1 -10    5.88   11.95
  -7  -1  10  237.36   15.72
  -7  -1  10  254.66   14.86
   7   1 -10  236.24   17.57
  -8  -1  10   27.67   10.30
  -8  -1  10   58.78    9.91
   8   1 -10   43.46    9.11
   8   1 -10   52.83   13.01
  -9  -1  10  140.80   12.15
  -9  -1  10  147.34   13.34
   9   1 -10  154.41   11.62
   9   1 -10  142.39   15.06
 -10  -1  10   19.61   10.04
 -10  -1  10    7.73    8.72
  10   1 -10    8.06    7.79
  10   1 -10   -7.07   11.49
 -11  -1  10  126.54   13.14
 -11  -1  10  130.11   11.89
  11   1 -10   99.59   14.27
  11   1 -10  113.26   10.83
 -12  -1  10   41.94   11.10
 -12  -1  10   44.18    9.64
  12   1 -10   50.92    9.18
  12   1 -10   62.08   13.01
 -13  -1  10   23.71    9.44
 -13  -1  10   27.47   10.30
  13   1 -10   21.79    8.19
  13   1 -10   20.34   12.35
 -14  -1  10    9.77   10.17
 -14  -1  10    4.29    9.11
  14   1 -10   20.28    8.32
  14   1 -10   10.10   11.23
 -15  -1  10    5.75    9.44
 -15  -1  10   -5.42    9.97
  15   1 -10   10.77   11.16
  15   1 -10    2.64    8.26
 -16  -1  10   57.26   10.50
 -16  -1  10   47.82   10.90
  16   1 -10   55.34   12.55
  16   1 -10   80.18   10.43
 -17  -1  10  171.45   13.94
  17   1 -10  162.67   14.93
  17   1 -10  142.52   13.14
 -18  -1  10   14.79    9.84
  18   1 -10    9.77   10.77
  33  -1   9   84.14   10.04
 -33   1  -9   56.40   12.48
  32  -1   9   99.46   10.57
  32  -1   9  103.89   12.68
 -32   1  -9  110.16   13.67
  31  -1   9   69.41    9.71
  31  -1   9   56.67   11.16
 -31   1  -9   75.88   10.04
 -31   1  -9   49.20   11.95
  30  -1   9   11.23    7.86
  30  -1   9   13.80   10.50
 -30   1  -9    0.79   11.10
 -30   1  -9   10.90    8.26
  29  -1   9   49.53   10.83
  29  -1   9   29.46    8.78
 -29   1  -9   43.39    9.25
 -29   1  -9   30.31   11.49
  28  -1   9   30.05    8.45
  28  -1   9   16.18   10.30
 -28   1  -9   12.22    8.26
 -28   1  -9    9.44   11.23
  27  -1   9    3.50   10.83
  27  -1   9   12.42    8.12
 -27   1  -9   18.62   11.23
 -27   1  -9    5.42    7.66
  26  -1   9  -13.34    9.91
  26  -1   9    3.30    7.99
 -26   1  -9    1.98    7.40
 -26   1  -9    5.81   10.90
  25  -1   9  118.28   13.14
  25  -1   9  124.89   11.23
 -25   1  -9  128.52   10.57
 -25   1  -9  126.14   14.33
  24  -1   9   89.75   12.61
  24  -1   9   86.58   10.17
 -24   1  -9   92.39    9.58
 -24   1  -9   93.19   13.01
  23  -1   9   76.21   12.02
  23  -1   9   63.93    9.31
 -23   1  -9   62.15    8.39
 -23   1  -9   63.20   12.28
  22  -1   9    5.81    7.53
  22  -1   9   -3.10    9.71
 -22   1  -9   12.09    7.00
 -22   1  -9    0.20   10.24
  21  -1   9   94.97   12.28
  21  -1   9   78.06    9.71
 -21   1  -9   90.08    9.38
 -21   1  -9  102.57   13.14
  20  -1   9  161.21   11.82
  20  -1   9  159.63   13.87
 -20   1  -9  137.57   14.40
 -20   1  -9  160.42   10.90
  19  -1   9   46.16   10.96
  19  -1   9   37.18    8.59
 -19   1  -9   42.80   11.49
 -19   1  -9   35.86    7.86
  18  -1   9   -5.22    7.46
  18  -1   9   -3.63    9.77
 -18   1  -9    2.31    6.74
 -18   1  -9    1.25   10.57
  17  -1   9   15.59    9.84
  17  -1   9   12.02    7.66
 -17   1  -9   -0.66   10.63
 -17   1  -9   26.42    7.40
  16  -1   9  127.86   10.96
  16  -1   9  148.73   13.41
 -16   1  -9  129.45    9.97
 -16   1  -9  146.81   14.27
  15  -1   9  150.71   13.47
  15  -1   9  166.30   11.95
 -15   1  -9  131.29   13.87
 -15   1  -9  173.10   11.10
  14  -1   9   29.98    8.39
  14  -1   9   32.30   10.30
 -14   1  -9   41.81    7.73
 -14   1  -9   25.23   11.43
  13  -1   9  104.15   10.43
  13  -1   9  137.17   12.88
 -13   1  -9  111.55   13.60
 -13   1  -9  121.26   10.04
  12  -1   9   14.00    9.91
  12  -1   9    2.84    7.86
 -12   1  -9    4.29    6.87
  11  -1   9  201.83   13.08
  11  -1   9  177.13   14.07
 -11   1  -9  192.05   11.95
  10  -1   9    9.58    9.44
  10  -1   9   31.24    8.59
 -10   1  -9    3.96   10.83
   9  -1   9   66.51    9.77
   9  -1   9   78.79   11.29
  -9   1  -9   90.02   12.55
   8  -1   9  185.45   12.61
   8  -1   9  162.34   13.41
  -8   1  -9  170.06   14.93
   7  -1   9   63.34    9.58
   7  -1   9   76.54   11.16
  -7   1  -9   46.82    8.32
  -7   1  -9   68.16   12.28
   6  -1   9   98.47   11.56
   6  -1   9   74.63   10.10
  -6   1  -9   89.95    9.44
  -6   1  -9   93.72   12.68
   5  -1   9  266.75   14.73
   5  -1   9  238.68   15.12
  -5   1  -9  254.00   16.84
  -5   1  -9  262.19   13.60
   4  -1   9  469.11   20.54
   4  -1   9  439.98   18.89
  -4   1  -9  488.66   22.19
  -4   1  -9  463.69   18.16
   3  -1   9   18.29    9.58
   3  -1   9   11.69    8.32
  -3   1  -9    5.68   10.37
  -3   1  -9   13.54    7.53
   2  -1   9   39.43    9.91
   2  -1   9   41.28    9.25
  -2   1  -9   42.00   11.03
  -2   1  -9   48.21    8.52
   1  -1   9  223.89   13.80
   1  -1   9  245.95   15.19
  -1   1  -9  252.15   13.47
  -1   1  -9  232.80   15.85
   0  -1   9   32.56    9.84
   0  -1   9   26.42    8.72
   0   1  -9   13.87    7.53
   0   1  -9   43.06   11.23
  -1  -1   9  232.21   13.94
  -1  -1   9  236.50   15.12
   1   1  -9  222.04   12.68
   1   1  -9  207.64   15.32
  -2  -1   9   55.54    9.25
  -2  -1   9   26.09    9.91
   2   1  -9   57.00   12.02
   2   1  -9   49.80    8.65
  -3  -1   9    8.12    9.44
  -3  -1   9   10.70    8.26
   3   1  -9   -3.90    7.73
   3   1  -9    4.76   10.83
  -4  -1   9  503.58   21.27
  -4  -1   9  449.03   18.76
   4   1  -9  492.95   19.28
   4   1  -9  487.67   22.06
  -5  -1   9  257.70   15.65
  -5  -1   9  243.24   14.00
   5   1  -9  241.65   13.54
   5   1  -9  266.35   16.97
  -6  -1   9   93.19   10.17
  -6  -1   9   74.30   11.43
   6   1  -9   75.88    9.58
   6   1  -9   95.70   12.75
  -7  -1   9   47.95    9.18
   7   1  -9   57.92    9.18
   7   1  -9   44.12   11.62
  -8  -1   9  165.57   12.22
   8   1  -9  172.04   14.79
   8   1  -9  160.16   11.82
  -9  -1   9   62.74    9.91
   9   1  -9   77.73    9.84
   9   1  -9   69.81   12.55
 -10  -1   9   33.02    9.77
 -10  -1   9   19.28   11.16
  10   1  -9    2.18   10.37
  10   1  -9   29.39    8.65
 -11  -1   9  177.39   15.06
 -12  -1   9   23.12   10.70
  12   1  -9   11.16    8.26
  12   1  -9    0.53   10.37
 -13  -1   9  109.83   13.14
  13   1  -9  119.67   11.10
  13   1  -9  107.52   13.27
 -14  -1   9   26.15   10.77
 -14  -1   9   14.53   10.24
  14   1  -9   26.09    8.78
  14   1  -9   29.85   11.89
 -15  -1   9  132.95   12.68
 -15  -1   9  131.62   13.80
  15   1  -9  174.09   12.48
  15   1  -9  157.58   14.53
 -16  -1   9  157.58   12.75
 -16  -1   9  140.08   14.27
  16   1  -9  112.67   13.54
  16   1  -9  130.17   11.69
 -17  -1   9   24.57   10.57
 -17  -1   9   13.41    9.18
  17   1  -9   19.61   11.23
  17   1  -9   17.37    8.45
 -18  -1   9   11.56    9.58
 -18  -1   9   15.92   10.43
  18   1  -9  -11.10   10.43
  18   1  -9   -7.13    8.06
 -19  -1   9   43.85   10.17
 -19  -1   9   42.33   11.10
  19   1  -9   54.22   11.76
  19   1  -9   56.34    9.51
 -20  -1   9  160.09   13.27
 -20  -1   9  171.98   14.53
  20   1  -9  155.86   12.22
  20   1  -9  126.14   14.13
 -21  -1   9  106.59   12.68
 -21  -1   9  113.07   12.09
  21   1  -9   88.56   13.54
  21   1  -9   74.83   10.30
 -22  -1   9    2.58    9.38
 -22  -1   9    0.99    9.77
  22   1  -9    6.60   11.10
  22   1  -9    7.40    8.26
 -23  -1   9   77.93   11.82
 -23  -1   9   77.27   11.36
  23   1  -9   74.17   10.17
  23   1  -9   68.82   12.75
 -24  -1   9   75.16   11.89
 -24  -1   9   72.65   11.36
  24   1  -9   64.85   12.28
  24   1  -9   90.94   10.43
 -25  -1   9  129.25   13.60
 -25  -1   9  105.54   12.35
  25   1  -9   98.34   13.21
  25   1  -9  134.40   11.89
 -26  -1   9    1.12   10.17
 -26  -1   9   23.97    9.97
  26   1  -9  -18.43    8.32
  26   1  -9  -15.65   10.77
 -27  -1   9    2.05   10.04
 -27  -1   9    6.01    9.84
  27   1  -9   17.77    8.65
  27   1  -9   10.70   11.10
 -28  -1   9   15.32    9.91
  28   1  -9   11.76   11.10
  39  -1   8    4.82    8.26
 -39   1  -8   -3.70   10.10
 -39   1  -8    7.86   10.37
  38  -1   8   55.21    9.05
  38  -1   8   32.16   10.57
 -38   1  -8   31.04   10.90
 -38   1  -8   25.62   11.29
  37  -1   8   46.82   10.83
  37  -1   8   49.07    8.98
 -37   1  -8   52.37   11.95
 -37   1  -8   38.24   11.62
  36  -1   8   22.65    8.12
  36  -1   8   12.68    9.97
 -36   1  -8   10.70   10.96
 -36   1  -8   14.46   11.62
  35  -1   8    5.68    7.60
  35  -1   8    0.20    9.51
 -35   1  -8   -2.25   11.36
 -35   1  -8    6.67   12.35
  34  -1   8  212.40   12.75
  34  -1   8  195.69   14.66
 -34   1  -8  208.37   16.38
 -34   1  -8  191.26   17.30
  33  -1   8   74.76    9.51
  33  -1   8   52.17   10.70
 -33   1  -8   71.13   13.87
 -33   1  -8   68.09   12.48
  32  -1   8   19.61    8.06
  32  -1   8   31.11   10.37
 -32   1  -8   45.50   12.81
 -32   1  -8   19.81   11.16
  31  -1   8   21.66    8.19
  31  -1   8   15.39    9.64
 -31   1  -8   12.09   11.23
  30  -1   8   48.01   10.63
  30  -1   8   34.21    8.32
 -30   1  -8   45.17   11.82
 -30   1  -8   46.89    8.19
  29  -1   8   93.58   11.89
  29  -1   8  105.08   10.17
 -29   1  -8  110.03    9.71
 -29   1  -8   92.92   13.34
  28  -1   8   16.97    7.73
  28  -1   8   -3.70    9.71
 -28   1  -8   -2.05   11.03
 -28   1  -8   17.50    7.53
  27  -1   8  128.26   12.68
  27  -1   8  132.29   10.90
 -27   1  -8  119.34    9.97
 -27   1  -8  151.04   14.60
  26  -1   8  100.78   11.95
  26  -1   8   96.49   10.10
 -26   1  -8  104.75    9.58
 -26   1  -8   99.40   13.34
  25  -1   8  195.69   14.40
  25  -1   8  174.42   12.15
 -25   1  -8  211.27   16.18
 -25   1  -8  206.45   11.89
  24  -1   8   31.44    8.45
  24  -1   8   22.59    9.97
 -24   1  -8   36.79   12.09
 -24   1  -8   41.08    7.66
  23  -1   8  344.09   17.90
  23  -1   8  389.59   17.17
 -23   1  -8  362.65   15.39
 -23   1  -8  343.36   19.55
  22  -1   8   -7.93    7.60
  22  -1   8   -7.13    9.31
 -22   1  -8   10.90   11.69
 -22   1  -8    4.16    7.00
  21  -1   8   86.58    9.64
  21  -1   8   79.85   11.16
 -21   1  -8   97.55    9.05
  20  -1   8   50.06   10.90
 -20   1  -8   30.05    7.66
  19  -1   8  286.37   16.18
  17  -1   8   25.16    8.06
 -17   1  -8    0.79   11.95
  16  -1   8  139.42   10.83
 -16   1  -8  136.38   13.94
  15  -1   8   12.22   10.83
  15  -1   8   18.62    7.66
 -15   1  -8    3.10   10.70
 -15   1  -8   16.11    7.20
  14  -1   8  371.89   18.16
  14  -1   8  401.35   16.78
 -14   1  -8  371.56   19.09
 -14   1  -8  404.12   16.05
  13  -1   8    4.36    7.46
  13  -1   8    7.66    9.38
 -13   1  -8  -10.43    6.67
 -13   1  -8    1.85   10.24
  12  -1   8   24.83    9.64
  12  -1   8   15.52    7.60
 -12   1  -8   16.11    7.13
 -12   1  -8   11.56   10.17
  11  -1   8   36.39   10.10
  11  -1   8   36.92    8.06
 -11   1  -8   37.98   10.83
 -11   1  -8   36.85    7.66
 -10   1  -8   15.26   10.17
 -10   1  -8   14.93    6.93
   9  -1   8   13.80    7.33
   9  -1   8   23.38    9.31
  -9   1  -8    4.76    9.64
  -9   1  -8    2.84    6.60
   8  -1   8   24.30    9.77
   8  -1   8   20.94    7.93
  -8   1  -8   47.42   10.90
  -8   1  -8   28.66    7.26
   7  -1   8  395.93   16.71
   7  -1   8  384.97   18.10
  -7   1  -8  382.13   18.89
  -7   1  -8  350.10   14.79
   6  -1   8   71.46    9.38
  -6   1  -8   76.54   11.69
  -6   1  -8   74.63    8.32
   5  -1   8  134.00   10.90
  -5   1  -8  124.62   12.75
  -5   1  -8  134.07    9.71
   4  -1   8   65.98   10.63
  -4   1  -8   56.07    7.86
  -4   1  -8   79.45   11.62
   3  -1   8   93.19   11.10
  -3   1  -8  103.42   12.42
  -3   1  -8   77.47    8.32
   2  -1   8  201.37   13.60
  -2   1  -8  202.03   11.36
  -2   1  -8  201.83   14.60
   1  -1   8   22.39    9.18
   1  -1   8   20.54    8.45
  -1   1  -8   19.95    7.20
  -1   1  -8   16.97   10.43
   0  -1   8   -6.08    7.79
   0  -1   8   11.56    8.65
   0   1  -8  -14.60    9.58
   0   1  -8    2.25    6.60
  -1  -1   8   25.16    9.18
  -1  -1   8   23.71    7.99
   1   1  -8   36.06   10.30
   1   1  -8   26.88    7.26
  -2  -1   8  227.85   14.13
  -2  -1   8  197.47   12.55
   2   1  -8  209.42   14.79
   2   1  -8  196.02   11.49
  -3  -1   8   92.53   10.90
  -3  -1   8   91.60    9.97
   3   1  -8   97.81   12.35
   3   1  -8   91.07    9.11
  -4  -1   8   79.19   10.57
  -4  -1   8   76.15    9.11
   4   1  -8   71.26   11.95
   4   1  -8   73.37    8.85
  -5  -1   8  135.46   11.95
  -5  -1   8  130.30   10.50
   5   1  -8  151.64   13.87
   5   1  -8  126.87   10.17
  -6  -1   8   66.31   10.57
  -6  -1   8   69.08    9.18
   6   1  -8   93.12   12.35
   6   1  -8   78.13    9.18
  -7  -1   8  363.11   17.77
  -7  -1   8  362.05   16.05
   7   1  -8  367.86   18.89
   7   1  -8  379.49   16.38
  -8  -1   8   36.13    9.64
  -8  -1   8   31.30    8.12
   8   1  -8   42.86   10.83
   8   1  -8   34.28    8.12
  -9  -1   8    7.86    9.11
  -9  -1   8   12.28    7.46
   9   1  -8    9.91    7.79
   9   1  -8    3.04   10.30
 -10  -1   8   17.11    7.93
  10   1  -8   22.32    8.39
  10   1  -8   12.75   10.43
 -11  -1   8   37.91    8.45
  11   1  -8   39.89   11.29
 -12  -1   8   20.74    9.31
 -14  -1   8  410.26   19.22
  14   1  -8  384.04   17.17
 -15  -1   8   13.01    9.71
  15   1  -8   14.40   11.23
  15   1  -8   25.89    8.39
 -16  -1   8  135.06   13.21
 -16  -1   8  137.70   11.95
  16   1  -8  143.98   13.60
  16   1  -8  106.46   10.57
 -17  -1   8   21.86    9.31
 -17  -1   8   27.08   10.17
  17   1  -8   23.51   10.57
  17   1  -8    6.41    7.99
 -18  -1   8   29.46    9.31
 -18  -1   8   33.15   10.70
  18   1  -8   25.56   10.70
  18   1  -8   19.55    8.32
 -19  -1   8  289.47   16.78
 -19  -1   8  299.51   16.05
  19   1  -8  293.63   15.12
  19   1  -8  265.17   16.71
 -20  -1   8   28.53    9.51
 -20  -1   8   50.19   10.96
  20   1  -8   30.71   11.03
  20   1  -8   43.65    8.98
 -21  -1   8   70.93   10.70
 -21  -1   8   80.90   11.82
  21   1  -8   65.85    9.97
  21   1  -8   73.24   12.02
 -22  -1   8    9.31    8.98
 -22  -1   8    5.15   10.37
  22   1  -8   14.46    8.52
  22   1  -8    5.75   10.43
  23   1  -8  336.56   16.64
  23   1  -8  326.78   18.82
 -24  -1   8   22.45    9.18
 -24  -1   8   43.99   11.23
  24   1  -8   34.80   11.16
  24   1  -8   37.12    9.11
 -25  -1   8  152.49   12.75
 -25  -1   8  201.17   15.45
  25   1  -8  188.29   12.88
  25   1  -8  164.98   14.40
 -26  -1   8   71.46   10.77
 -26  -1   8   96.75   12.88
  26   1  -8  106.86   10.96
  26   1  -8   70.07   12.75
 -27  -1   8  108.44   11.82
 -27  -1   8  127.73   13.80
  27   1  -8  123.17   11.43
  27   1  -8  112.80   14.20
 -28  -1   8    1.39   10.83
 -28  -1   8    6.27    9.11
  28   1  -8   13.74    8.85
  28   1  -8    6.54   11.23
 -29  -1   8   91.01   11.62
 -29  -1   8   92.99   12.88
  29   1  -8   86.85   13.47
  29   1  -8  100.58   10.77
 -30  -1   8   40.42   11.76
 -30  -1   8   34.21   10.17
  30   1  -8   47.22   12.61
  30   1  -8   30.38    8.98
  31   1  -8   10.04   11.89
  31   1  -8    7.40    8.45
 -32  -1   8   28.07    9.97
 -32  -1   8   31.17   11.36
  32   1  -8   24.63    8.78
  32   1  -8   37.51   12.42
 -33  -1   8   57.66   10.90
 -33  -1   8   67.36   12.48
  33   1  -8   60.83    9.91
  33   1  -8   44.65   12.42
 -34  -1   8  174.09   13.94
 -34  -1   8  199.52   15.92
  34   1  -8  205.66   13.60
  34   1  -8  171.71   15.59
 -35  -1   8   13.27    9.64
  35   1  -8   16.25   11.23
  44  -1   7   94.77   10.96
 -44   1  -7   61.75   11.95
 -44   1  -7   52.04   11.43
  43  -1   7   -0.92    8.12
  43  -1   7   11.56   10.30
 -43   1  -7    3.50   11.23
 -43   1  -7    0.46   10.57
  42  -1   7   35.53   10.90
  42  -1   7   25.49    8.12
 -42   1  -7   18.43   11.43
 -42   1  -7   16.78   10.90
  41  -1   7    3.50    7.33
  41  -1   7   29.59   10.24
 -41   1  -7   15.39   10.70
 -41   1  -7   21.20   12.09
  40  -1   7   22.45   10.50
  40  -1   7   25.10    7.40
 -40   1  -7    8.85   12.42
 -40   1  -7   35.07   11.10
  39  -1   7   -4.09    9.44
  39  -1   7    2.77    6.93
 -39   1  -7   27.21   12.35
 -39   1  -7   16.78   11.10
  38  -1   7   24.44   10.04
  38  -1   7   40.62    8.65
 -38   1  -7   55.54   12.88
 -38   1  -7   25.43   11.16
  37  -1   7  -10.70    7.33
  37  -1   7    7.66    9.31
 -37   1  -7   -6.80   11.89
 -37   1  -7   -4.89   10.43
  36  -1   7  120.33   10.50
  36  -1   7  136.18   12.68
 -36   1  -7  129.05   13.67
 -36   1  -7  106.53   14.79
  35  -1   7   53.89   10.90
  35  -1   7   62.74    8.65
 -35   1  -7   75.16   11.95
 -35   1  -7   86.05   13.87
  34  -1   7    5.15    7.66
  34  -1   7   22.12    9.97
 -34   1  -7   19.48   11.29
 -34   1  -7   20.87   12.22
  33  -1   7   14.46    9.77
  33  -1   7   30.45    8.26
 -33   1  -7   19.55   11.62
 -33   1  -7   37.25   12.88
  32  -1   7   36.72    7.79
  32  -1   7   28.73    9.77
 -32   1  -7   15.72   12.55
 -32   1  -7   25.76   11.10
  31  -1   7   31.57   10.17
  31  -1   7   52.50    8.52
 -31   1  -7   62.74   11.76
 -31   1  -7   57.00   13.34
  30  -1   7   11.49    9.84
  30  -1   7   16.31    7.33
 -30   1  -7    7.26   12.09
 -30   1  -7    8.65   10.63
  29  -1   7   10.90    9.51
 -29   1  -7    2.97    6.67
  28  -1   7  238.42   16.71
  27  -1   7   -6.27    6.93
 -27   1  -7    9.58   11.10
  26  -1   7   31.50   11.10
  26  -1   7   32.49    7.73
 -26   1  -7   61.82   11.69
  25  -1   7  144.57   12.75
  25  -1   7  157.38   10.90
 -25   1  -7  148.66   13.94
 -25   1  -7  141.66   10.30
  24  -1   7   13.80    7.33
  24  -1   7   28.53    9.84
 -24   1  -7   17.70    6.80
 -24   1  -7   24.11   10.50
  23  -1   7  283.00   16.11
  23  -1   7  236.90   12.75
 -23   1  -7  271.04   16.64
 -23   1  -7  270.32   12.94
  22  -1   7   27.34    7.60
  22  -1   7   32.89    9.71
 -22   1  -7   27.08    7.33
 -22   1  -7   24.83   10.83
  21  -1   7  457.68   17.70
  21  -1   7  453.52   19.55
 -21   1  -7  452.73   20.61
 -21   1  -7  452.73   16.84
 -20   1  -7  264.11   12.68
 -20   1  -7  270.65   16.44
  19  -1   7   -1.52    8.98
  19  -1   7   -3.96    6.87
 -19   1  -7   -6.01    9.84
 -19   1  -7    7.33    6.60
  18  -1   7    2.97    7.07
  18  -1   7   25.56    8.98
 -18   1  -7    7.99    6.41
 -18   1  -7    0.66    9.51
  17  -1   7    6.93    6.80
  17  -1   7   -0.20    8.59
 -17   1  -7    1.92    9.64
 -17   1  -7   -7.33    6.21
  16  -1   7  652.25   23.64
  16  -1   7  625.83   21.33
 -16   1  -7  625.50   23.91
 -16   1  -7  629.07   20.67
  15  -1   7    1.12    6.80
 -15   1  -7   11.89    6.60
 -15   1  -7    1.98    9.44
  14  -1   7   -0.46    7.13
 -14   1  -7   -3.10    9.51
 -14   1  -7    6.14    6.41
  13  -1   7   32.69    9.38
 -13   1  -7   49.99   10.43
 -13   1  -7   47.68    7.46
  12  -1   7  147.54   11.76
 -12   1  -7  142.85    9.84
 -12   1  -7  163.46   13.08
  11  -1   7  134.60   10.10
  11  -1   7  141.99   11.49
 -11   1  -7  122.84   12.22
 -11   1  -7  139.81    9.71
  10  -1   7   23.71    8.92
  10  -1   7   44.84    7.73
 -10   1  -7   44.05    7.46
 -10   1  -7   35.27   10.17
   9  -1   7  437.41   18.29
   9  -1   7  469.31   17.44
  -9   1  -7  442.89   19.42
  -9   1  -7  445.73   16.38
   8  -1   7  646.24   22.92
   8  -1   7  607.60   20.67
  -8   1  -7  671.00   24.50
  -8   1  -7  650.79   21.27
   7  -1   7   60.56    8.06
   7  -1   7   61.88    9.31
  -7   1  -7   76.28    8.26
  -7   1  -7   86.72   10.70
   6  -1   7   13.34    8.32
   6  -1   7   14.53    7.00
  -6   1  -7   14.79    9.05
  -6   1  -7    3.83    6.21
   5  -1   7  241.06   13.67
   5  -1   7  227.32   12.28
  -5   1  -7  239.01   11.82
  -5   1  -7  246.67   14.66
   4  -1   7   10.57    8.19
   4  -1   7    3.50    7.07
  -4   1  -7   16.18    6.80
  -4   1  -7   29.72    9.64
   3  -1   7  642.47   22.65
   3  -1   7  652.84   21.99
  -3   1  -7  620.74   23.05
  -3   1  -7  665.06   21.60
   2  -1   7  247.27   12.88
   2  -1   7  223.23   13.14
  -2   1  -7  209.82   13.80
  -2   1  -7  220.06   11.56
   1  -1   7   94.57    9.44
   1  -1   7  116.10   10.70
  -1   1  -7   97.74    8.85
  -1   1  -7  111.94   11.56
   0  -1   7  242.91   13.08
   0  -1   7  259.42   13.94
   0   1  -7  239.54   12.02
   0   1  -7  241.32   14.79
  -1  -1   7  119.87   10.70
  -1  -1   7  100.06    9.64
   1   1  -7  103.29   11.29
   1   1  -7  100.32    9.11
  -2  -1   7  229.70   13.27
  -2  -1   7  218.14   12.35
   2   1  -7  226.73   14.00
   2   1  -7  219.26   11.89
  -3  -1   7  679.59   22.72
  -3  -1   7  643.59   22.85
  -4  -1   7   14.07    8.39
  -4  -1   7   14.86    7.53
   4   1  -7   -3.43    9.64
   4   1  -7    1.32    7.13
  -5  -1   7  283.19   14.79
  -5  -1   7  238.42   12.68
   5   1  -7  274.54   15.65
   5   1  -7  294.42   13.74
  -6  -1   7    3.10    7.00
  -6  -1   7    3.76    8.19
   6   1  -7    4.76    7.07
   6   1  -7   11.10    9.44
  -7  -1   7   78.66   10.17
  -7  -1   7   72.05    8.85
   7   1  -7   79.38   11.10
   7   1  -7   84.80    9.05
  -8  -1   7  654.43   22.12
  -8  -1   7  615.66   22.52
   8   1  -7  676.29   22.79
   8   1  -7  686.19   24.90
  -9  -1   7  460.98   17.83
  -9  -1   7  477.16   19.48
   9   1  -7  437.14   17.04
   9   1  -7  457.81   19.68
 -10  -1   7   25.10    8.78
 -10  -1   7   43.32    8.19
  10   1  -7   36.39   10.17
  10   1  -7   37.38    7.99
 -11  -1   7  117.76   11.23
 -11  -1   7  146.88   10.83
  11   1  -7  144.17   10.43
  11   1  -7  140.08   12.75
 -12  -1   7  143.38   10.83
 -12  -1   7  158.24   12.22
  12   1  -7  166.76   13.41
  12   1  -7  145.49   10.57
 -13  -1   7   38.11    8.39
 -13  -1   7   55.28    9.64
  13   1  -7   37.91    7.86
  13   1  -7   36.92   10.50
 -14  -1   7    0.13    7.86
 -14  -1   7    2.18    8.78
  14   1  -7    5.55    7.33
  14   1  -7   -5.68    9.84
 -15  -1   7    7.86    8.32
 -15  -1   7    4.89    8.72
  15   1  -7   11.16    7.40
  15   1  -7   18.43    9.77
 -16  -1   7  629.53   23.45
 -16  -1   7  657.20   23.51
  16   1  -7  669.68   25.16
  16   1  -7  602.71   21.20
  17   1  -7    6.01    7.40
  17   1  -7   -2.71    9.71
 -18  -1   7   19.81    8.85
 -18  -1   7   12.75    8.98
  18   1  -7    2.38   10.04
  18   1  -7    8.72    7.60
 -19  -1   7   -1.45    8.45
 -19  -1   7    8.92    8.98
  19   1  -7   -3.70    7.40
  19   1  -7    3.37   10.04
 -20  -1   7  293.96   15.52
 -20  -1   7  286.10   16.18
  20   1  -7  301.95   17.37
  20   1  -7  289.07   14.40
 -21  -1   7  410.46   19.81
 -21  -1   7  448.50   19.02
  21   1  -7  445.99   18.23
  21   1  -7  441.63   20.47
 -22  -1   7    7.66    8.65
  22   1  -7   25.76   11.10
 -24  -1   7   16.91   10.30
  24   1  -7   26.48    8.12
 -25  -1   7  160.49   12.75
 -25  -1   7  145.03   13.34
  25   1  -7  116.70   13.41
  25   1  -7  153.42   11.49
 -26  -1   7   30.97    9.44
 -26  -1   7   43.79   11.16
  26   1  -7   44.32   11.76
  26   1  -7   46.96    9.18
 -27  -1   7    3.50   10.37
 -27  -1   7   -5.48    8.92
  27   1  -7  -12.75   11.03
  27   1  -7    6.14    8.19
 -28  -1   7  299.71   17.70
 -28  -1   7  264.64   15.19
  28   1  -7  251.82   14.40
  28   1  -7  254.00   17.11
 -29  -1   7    2.91    8.92
 -29  -1   7   10.83   10.24
  29   1  -7   -6.93   10.70
  29   1  -7    5.94    8.32
 -30  -1   7    1.92    8.65
 -30  -1   7   -3.04   10.37
  30   1  -7    8.12    8.39
  30   1  -7   -0.33   11.23
 -31  -1   7   45.37   11.23
 -31  -1   7   39.89    9.71
  31   1  -7   43.99   12.15
  31   1  -7   37.45    9.25
 -32  -1   7   19.48   10.77
 -32  -1   7   42.53    9.91
  32   1  -7   32.82   11.95
  32   1  -7   34.47    9.18
 -33  -1   7   13.94   10.90
 -33  -1   7   32.43    9.71
  33   1  -7   21.40   11.95
  33   1  -7   15.12    8.92
 -34  -1   7    0.20   10.83
 -34  -1   7   19.42    9.38
  34   1  -7   -2.64   11.62
  34   1  -7   -0.86    8.59
 -35  -1   7   77.54   13.01
 -35  -1   7   78.00   11.23
  35   1  -7   85.53   13.21
  35   1  -7   80.84   10.50
 -36  -1   7  120.27   14.40
 -36  -1   7  135.46   12.81
  36   1  -7  106.40   14.46
  36   1  -7  120.00   11.49
 -37  -1   7    8.45   11.49
 -37  -1   7   10.37    9.71
  37   1  -7   -5.61    8.45
  37   1  -7   -9.18   11.62
 -38  -1   7   17.04   11.89
 -38  -1   7   31.97    9.97
  38   1  -7   30.25   11.76
  38   1  -7   34.34    9.25
 -39  -1   7    2.64   10.90
 -39  -1   7   -1.78    9.97
  39   1  -7   17.83   12.68
  39   1  -7    4.09    8.72
 -40  -1   7   27.47   10.24
 -40  -1   7    4.36   12.02
  40   1  -7   30.71    9.44
  40   1  -7   19.02   13.08
  48  -1   6   40.42    9.44
 -48   1  -6   24.96   10.70
 -48   1  -6   28.00   11.82
  47  -1   6  176.67   12.48
  47  -1   6  133.87   13.67
 -47   1  -6  109.50   14.13
 -47   1  -6  145.36   14.53
  46  -1   6  143.91   11.29
  46  -1   6  113.66   13.08
 -46   1  -6  130.90   14.13
 -46   1  -6  117.56   13.67
  45  -1   6   11.76   10.30
  45  -1   6   -3.63    7.20
 -45   1  -6   -8.19   11.95
 -45   1  -6    1.92   10.50
  44  -1   6   14.00    7.40
  44  -1   6    8.92    9.71
 -44   1  -6   -1.52   10.96
 -44   1  -6    3.63   13.08
  43  -1   6    6.80    7.33
  43  -1   6   15.06    9.71
 -43   1  -6   -0.79   12.48
 -43   1  -6   17.24   10.96
  42  -1   6  111.55   12.28
  42  -1   6   93.06    9.71
 -42   1  -6   86.72   14.40
 -42   1  -6   92.99   12.88
  41  -1   6   20.67    9.77
  41  -1   6   18.03    7.86
 -41   1  -6   26.75   11.03
 -41   1  -6   21.66   12.94
  40  -1   6  281.68   16.51
  40  -1   6  290.46   14.20
 -40   1  -6  265.56   18.82
 -40   1  -6  267.01   17.24
  39  -1   6   54.42   10.63
  39  -1   6   50.33    8.26
 -39   1  -6   67.63   13.67
 -39   1  -6   62.35   11.95
  38  -1   6   16.71    9.77
  38  -1   6   28.00    7.86
 -38   1  -6   24.77   10.90
 -38   1  -6    4.62   12.48
  37  -1   6   -0.66    9.31
  37  -1   6    9.25    7.73
 -37   1  -6    6.01    9.91
 -37   1  -6    3.50   12.35
  36  -1   6   16.18    7.53
  36  -1   6   19.42    9.58
 -36   1  -6   19.81   10.63
 -36   1  -6   17.50   12.55
  35  -1   6  137.11   12.81
  35  -1   6  120.40   10.43
 -35   1  -6  143.71   15.26
  34  -1   6   45.24   10.50
  33  -1   6  201.63   11.62
 -33   1  -6  196.22   15.26
  32  -1   6   52.64   10.70
  32  -1   6   53.83    8.19
 -32   1  -6   46.30   11.29
 -32   1  -6   63.93   13.08
  31  -1   6   60.43   10.17
  31  -1   6   62.81    8.19
 -31   1  -6   49.73   12.42
 -31   1  -6   70.34   11.56
  30  -1   6  300.56   13.80
  30  -1   6  319.32   16.91
 -30   1  -6  294.36   18.03
 -30   1  -6  318.33   17.63
  29  -1   6  203.94   14.20
  29  -1   6  204.14   11.69
 -29   1  -6  191.46   15.65
 -29   1  -6  186.31   14.46
  28  -1   6  207.18   13.94
  28  -1   6  207.77   11.62
 -28   1  -6  193.05   14.20
 -28   1  -6  176.07   15.12
  27  -1   6   69.08    8.26
  27  -1   6   56.93    9.71
 -27   1  -6   58.71   10.70
 -27   1  -6   63.07    7.86
  26  -1   6  356.70   16.97
  26  -1   6  348.97   14.79
 -26   1  -6  357.30   17.63
 -26   1  -6  379.09   15.26
  25  -1   6   46.16    9.31
  25  -1   6   33.75    7.46
 -25   1  -6   29.79    7.33
 -25   1  -6   40.29   10.30
  24  -1   6  343.69   14.60
  24  -1   6  367.73   16.84
 -24   1  -6  354.19   17.57
 -24   1  -6  358.62   14.60
  23  -1   6  -12.09    6.47
  23  -1   6   14.27    8.85
 -23   1  -6    9.71    9.31
 -23   1  -6    6.67    6.60
  22  -1   6   96.03    8.85
 -22   1  -6   97.15    8.78
 -22   1  -6   89.62   11.03
  21  -1   6   81.96   11.36
 -21   1  -6  128.06   11.95
 -21   1  -6  126.80    9.38
  20  -1   6   35.27    8.85
 -20   1  -6   33.29    9.64
 -20   1  -6   48.08    7.60
  19  -1   6   17.30    6.93
  19  -1   6    1.06    8.45
 -19   1  -6   12.22    8.92
 -19   1  -6    8.26    6.60
  18  -1   6  176.73   10.57
  18  -1   6  159.63   11.89
 -18   1  -6  157.45    9.97
 -18   1  -6  163.26   12.61
  17  -1   6   50.06    9.11
  17  -1   6   45.04    7.40
 -17   1  -6   47.62    7.26
 -17   1  -6   43.59    9.64
  16  -1   6   90.61    8.65
  16  -1   6   95.70    9.97
 -16   1  -6   91.14   10.57
 -16   1  -6   88.70    8.32
  15  -1   6  158.24   11.62
  15  -1   6  160.49   10.17
 -15   1  -6  170.39   10.04
 -15   1  -6  181.29   12.75
  14  -1   6  442.56   16.51
  14  -1   6  419.71   17.30
 -14   1  -6  428.95   18.16
 -14   1  -6  419.91   15.59
  13  -1   6   70.60    7.93
  13  -1   6   55.87    8.92
 -13   1  -6   71.26    7.86
 -13   1  -6   61.62    9.84
  12  -1   6   19.09    7.99
  12  -1   6   17.11    6.47
 -12   1  -6   20.01    6.54
 -12   1  -6   26.09    8.45
  11  -1   6  253.01   12.02
  11  -1   6  231.55   12.94
 -11   1  -6  273.16   14.27
 -11   1  -6  235.51   11.43
  10  -1   6  709.31   23.64
  10  -1   6  659.91   21.27
 -10   1  -6  661.10   21.13
 -10   1  -6  715.25   24.30
   9  -1   6   64.06    7.73
   9  -1   6   73.97    8.98
  -9   1  -6   60.96    7.33
  -9   1  -6   60.89    9.31
   8  -1   6   56.14    8.59
   8  -1   6   58.71    7.53
  -8   1  -6   59.97    9.44
  -8   1  -6   56.93    7.20
   7  -1   6  183.87   11.56
   7  -1   6  217.42   11.10
  -7   1  -6  231.95   11.23
  -7   1  -6  209.75   12.75
   6  -1   6   79.25    9.18
   6  -1   6  103.75    8.59
  -6   1  -6   95.43    8.06
  -6   1  -6   92.39   10.10
   5  -1   6    7.20    7.60
   5  -1   6    8.92    6.34
  -5   1  -6   -2.97    7.99
  -5   1  -6    4.09    6.08
   4  -1   6   72.98    8.92
   4  -1   6   88.96    8.19
  -4   1  -6   68.62    9.51
  -4   1  -6   68.02    7.66
   3  -1   6   73.90    8.92
   3  -1   6   71.66    8.06
  -3   1  -6   53.63    7.20
  -3   1  -6   83.35    9.84
   2  -1   6 1592.31   43.39
   2  -1   6 1593.63   44.18
   1  -1   6  269.72   12.55
   1  -1   6  294.69   13.87
  -1   1  -6  251.36   11.76
  -1   1  -6  270.12   14.00
   0  -1   6   -7.93    7.13
   0  -1   6    4.29    6.80
   0   1  -6    1.39    6.34
   0   1  -6    5.22    7.93
  -1  -1   6  272.03   12.75
  -1  -1   6  276.79   13.54
   1   1  -6  280.49   14.33
   1   1  -6  264.64   12.09
  -2  -1   6 1585.05   44.05
  -2  -1   6 1552.68   42.60
   2   1  -6 1570.52   42.80
   2   1  -6 1658.35   46.30
  -3  -1   6   64.72    8.78
  -3  -1   6   56.93    8.12
   3   1  -6   57.26    7.79
   3   1  -6   82.62   10.04
  -4  -1   6   78.06    9.11
  -4  -1   6   91.67    8.85
  -5  -1   6   -3.24    7.33
  -5  -1   6    4.69    6.54
   5   1  -6    0.13    6.54
   5   1  -6   14.07    8.65
  -6  -1   6   91.87    8.65
  -6  -1   6  102.37    9.58
   6   1  -6   98.40   10.83
   6   1  -6   91.21    8.78
  -7  -1   6  225.41   12.48
  -7  -1   6  210.75   11.49
   7   1  -6  216.23   13.34
   7   1  -6  206.65   11.29
  -8  -1   6   54.75    8.52
  -8  -1   6   50.99    7.66
   8   1  -6   47.55    9.58
   8   1  -6   51.78    7.60
  -9  -1   6   54.82    8.12
  -9  -1   6   59.24    8.78
   9   1  -6   60.50    7.99
   9   1  -6   63.07   10.30
 -10  -1   6  707.99   22.98
 -10  -1   6  652.71   22.45
  10   1  -6  731.76   24.96
  10   1  -6  662.42   21.60
 -11  -1   6  243.17   13.14
 -11  -1   6  261.99   12.88
  11   1  -6  283.06   15.06
  11   1  -6  242.64   12.22
 -12  -1   6   13.54    7.73
 -12  -1   6   26.68    7.60
  12   1  -6    8.45    9.11
  12   1  -6   13.80    6.93
 -13  -1   6   67.56    8.59
 -13  -1   6   68.16    9.05
  13   1  -6   67.10   10.70
  13   1  -6   64.39    8.26
 -14  -1   6  420.10   17.63
 -14  -1   6  461.51   17.83
  14   1  -6  465.81   19.48
  14   1  -6  425.06   16.51
 -15  -1   6  197.54   12.09
 -15  -1   6  162.00   12.02
  15   1  -6  149.92   10.70
  15   1  -6  179.44   13.14
 -16  -1   6  110.16   10.10
 -16  -1   6   93.65   10.63
  16   1  -6  101.64    9.31
  16   1  -6  117.49   11.62
 -17  -1   6   42.20    8.92
 -17  -1   6   58.58    9.71
  17   1  -6   49.60    8.19
  17   1  -6   36.19    9.84
 -18  -1   6  149.39   11.49
 -18  -1   6  186.64   13.01
  18   1  -6  187.76   11.49
  18   1  -6  173.96   13.14
 -19  -1   6   10.24    8.26
 -19  -1   6    8.19    8.85
  19   1  -6    8.39    7.33
  19   1  -6   -3.70    9.11
 -20  -1   6   34.87    8.65
 -20  -1   6   31.17    9.71
  20   1  -6   34.28    7.79
  20   1  -6   22.39    9.58
 -21  -1   6  118.02   10.90
 -21  -1   6  113.59   11.69
  21   1  -6   98.67    9.58
  21   1  -6  125.02   12.35
 -22  -1   6  104.61   11.56
 -22  -1   6   89.69   10.37
  22   1  -6   86.72    9.38
  22   1  -6  102.96   11.95
 -23  -1   6   14.00    9.31
 -23  -1   6   11.49    8.52
  23   1  -6    4.16    7.46
  23   1  -6   -4.09    9.44
 -24  -1   6  348.45   16.58
 -24  -1   6  354.65   17.57
  24   1  -6  350.89   18.29
  24   1  -6  339.27   15.26
 -25  -1   6   53.50   10.43
 -25  -1   6   38.17    9.38
  25   1  -6   44.12   11.36
  25   1  -6   22.59    7.93
 -26  -1   6  364.43   18.43
 -26  -1   6  369.45   17.24
  26   1  -6  366.54   16.11
  26   1  -6  424.92   20.08
 -27  -1   6   66.84   11.43
 -27  -1   6   52.57    9.91
  27   1  -6   61.62   11.89
  27   1  -6   61.88    9.11
 -28  -1   6  198.33   13.47
  28   1  -6  205.92   15.52
  28   1  -6  155.99   12.68
 -30  -1   6  291.19   17.04
  30   1  -6  281.61   14.46
 -31  -1   6   59.64   11.43
 -31  -1   6   64.46   10.30
  31   1  -6   53.23   11.62
  31   1  -6   57.72    9.11
 -32  -1   6   77.07   10.57
 -32  -1   6   87.90   12.48
  32   1  -6   60.30   11.82
  32   1  -6   69.74    9.51
 -33  -1   6  203.81   13.87
 -33  -1   6  192.38   15.59
  33   1  -6  186.90   15.19
  33   1  -6  189.74   12.61
 -34  -1   6   26.42    9.77
 -34  -1   6   35.14   11.29
  34   1  -6   28.66    8.72
  34   1  -6   42.86   11.76
 -35  -1   6  123.77   14.07
 -35  -1   6  123.63   11.89
  35   1  -6  118.22   10.96
  35   1  -6  124.29   14.07
 -36  -1   6    1.06   11.16
 -36  -1   6    7.53    9.18
  36   1  -6    9.91   12.28
  36   1  -6   13.08    8.19
 -37  -1   6   15.39    9.44
 -37  -1   6    8.98   11.10
  37   1  -6   23.58    8.59
  37   1  -6   11.82   12.48
 -38  -1   6   25.76    9.97
 -38  -1   6    8.85   11.69
  38   1  -6   30.58   13.27
  38   1  -6   20.14    8.65
 -39  -1   6   45.57   10.83
 -39  -1   6   52.17   12.42
  39   1  -6   51.84    9.64
  39   1  -6   57.59   13.94
 -40  -1   6  273.09   16.44
 -40  -1   6  274.61   18.43
  40   1  -6  264.50   15.12
  40   1  -6  272.63   18.95
 -41  -1   6   11.95   12.55
 -41  -1   6   14.07    9.77
  41   1  -6   18.62   12.88
  41   1  -6    9.97    8.59
 -42  -1   6   82.36   14.00
 -42  -1   6   98.01   12.35
  42   1  -6   99.59   15.06
  42   1  -6   87.31   10.77
 -43  -1   6   10.30   12.09
 -43  -1   6    1.78    9.64
  43   1  -6    1.25   12.55
  43   1  -6    7.60    8.52
 -44  -1   6    4.16    9.71
 -44  -1   6   -0.99   11.89
  44   1  -6   -0.26    8.65
  44   1  -6  -21.93   12.68
  51  -1   5   -1.78    8.26
 -51   1  -5   10.77   12.22
 -51   1  -5   -0.53    9.71
  50  -1   5   11.10    7.86
  50  -1   5    5.22   10.37
 -50   1  -5   16.31   11.95
 -50   1  -5    7.33   10.43
  49  -1   5    8.19    7.66
  49  -1   5    4.23    9.71
 -49   1  -5   -0.46   11.36
 -49   1  -5  -15.32   10.30
  48  -1   5    4.76    7.13
  48  -1   5   12.42    9.77
 -48   1  -5   19.88   10.77
 -48   1  -5    8.52   12.61
  47  -1   5   87.05   12.02
  47  -1   5  107.52    9.77
 -47   1  -5  116.63   14.99
 -47   1  -5   98.80   13.01
  46  -1   5   51.18   10.90
  46  -1   5   44.05    8.19
 -46   1  -5   54.55   13.67
 -46   1  -5   56.73   11.76
  45  -1   5    9.51   10.04
  45  -1   5   17.37    7.46
 -45   1  -5   22.59   10.70
 -45   1  -5    4.95   13.21
  44  -1   5  557.87   23.18
  44  -1   5  536.41   19.68
 -44   1  -5  519.43   24.77
 -44   1  -5  522.74   22.92
  43  -1   5   80.57   11.56
  43  -1   5   71.33    8.72
 -43   1  -5   95.70   14.60
 -43   1  -5   65.58   11.82
  42  -1   5   15.92    9.71
  42  -1   5   -5.28    6.93
 -42   1  -5   -4.62    9.84
 -42   1  -5    9.44   12.48
  41  -1   5   -1.39    9.71
  41  -1   5   -2.38    6.93
 -41   1  -5   -2.71   10.57
 -41   1  -5    0.13   12.55
  40  -1   5   54.09   11.03
  40  -1   5   43.32    8.12
 -40   1  -5   38.50   13.34
  39  -1   5    2.25    9.51
  39  -1   5    0.40    7.13
 -39   1  -5   15.32   13.60
 -39   1  -5    6.41   10.83
  38  -1   5  167.55   15.12
  37  -1   5   17.70    6.80
 -37   1  -5   26.95   10.17
  36  -1   5  110.03    9.51
  36  -1   5   95.50   11.76
 -36   1  -5  107.06   12.68
 -36   1  -5  118.15   14.53
  35  -1   5   13.34    9.44
  35  -1   5    3.17    6.74
 -35   1  -5    1.19    9.97
 -35   1  -5    7.79   11.36
  34  -1   5   26.68    9.11
  34  -1   5   41.01    7.60
 -34   1  -5   32.16   10.50
 -34   1  -5   36.98   12.15
  33  -1   5   25.49    7.33
  33  -1   5   15.32    9.38
 -33   1  -5   22.65   11.29
 -33   1  -5   40.35   10.50
  32  -1   5  585.74   22.45
  32  -1   5  603.18   20.54
 -32   1  -5  555.62   23.78
 -32   1  -5  588.84   23.12
  31  -1   5  178.52   12.88
  31  -1   5  167.62   10.57
 -31   1  -5  199.25   15.26
 -31   1  -5  176.60   13.54
  30  -1   5  314.04   16.05
  30  -1   5  297.26   13.54
 -30   1  -5  343.16   17.04
 -30   1  -5  318.73   18.49
  29  -1   5  598.75   20.34
 -29   1  -5  562.89   21.79
 -29   1  -5  603.77   24.90
  28  -1   5   73.64    9.64
 -28   1  -5  103.62   11.23
 -28   1  -5  118.09   13.21
  27  -1   5   75.82   10.30
 -27   1  -5   56.60   11.76
 -27   1  -5   43.59    9.51
  26  -1   5   26.09    7.00
  26  -1   5   30.84    8.92
 -26   1  -5   52.24   10.96
 -26   1  -5   49.20    9.44
  25  -1   5   47.02    9.18
  25  -1   5   33.81    7.20
 -25   1  -5   49.00    9.51
  24  -1   5  193.24   12.68
  24  -1   5  216.09   11.29
 -24   1  -5  215.10   11.29
 -24   1  -5  207.77   13.14
  23  -1   5  236.77   13.21
  23  -1   5  218.41   11.29
 -23   1  -5  235.91   13.54
 -23   1  -5  233.86   11.62
  22  -1   5   63.20    9.18
  22  -1   5   51.12    7.40
  21  -1   5   20.34    6.60
  21  -1   5   15.65    8.32
 -21   1  -5    9.91    6.54
 -21   1  -5   20.34    8.26
  20  -1   5    6.74    7.93
  20  -1   5   16.58    6.34
 -20   1  -5   -3.04    7.79
 -20   1  -5   15.45    6.60
  19  -1   5  217.55   10.96
  19  -1   5  234.85   12.61
 -19   1  -5  229.17   11.23
 -19   1  -5  231.42   12.94
  18  -1   5    2.71    7.53
  18  -1   5    0.92    6.27
 -18   1  -5   12.09    8.26
 -18   1  -5    7.86    6.34
  17  -1   5   44.18    6.87
  17  -1   5   34.47    7.79
 -17   1  -5   34.80    6.87
 -17   1  -5   38.04    8.59
  16  -1   5   51.12    8.52
  16  -1   5   40.68    6.67
 -16   1  -5   57.00    9.11
 -16   1  -5   33.62    6.74
  15  -1   5  406.10   14.99
  15  -1   5  386.09   15.72
 -15   1  -5  408.94   15.06
 -15   1  -5  403.39   16.58
  14  -1   5   11.49    6.14
  14  -1   5    9.31    7.26
 -14   1  -5    6.21    6.08
 -14   1  -5   10.70    8.12
  13  -1   5    7.86    6.34
  13  -1   5    1.85    6.93
 -13   1  -5   -5.94    5.81
 -13   1  -5    2.51    7.86
  12  -1   5  314.10   13.87
  12  -1   5  337.75   13.54
 -12   1  -5  342.30   15.12
 -12   1  -5  320.31   12.94
  11  -1   5    8.98    7.13
  11  -1   5   13.34    6.27
 -11   1  -5   16.18    6.21
 -11   1  -5   10.04    7.66
  10  -1   5  671.66   21.79
 -10   1  -5  733.08   22.26
   9  -1   5   87.90    8.65
  -9   1  -5   93.72    7.86
   8  -1   5   72.71    8.45
  -8   1  -5   91.01    8.98
  -3  -1   5  100.45    8.92
  -4  -1   5  797.15   24.63
   4   1  -5  774.69   23.45
  -5  -1   5  146.75    9.84
   5   1  -5  108.38    8.39
  -6  -1   5  403.72   15.65
  -6  -1   5  424.86   16.97
   6   1  -5  409.01   14.99
   6   1  -5  394.41   16.38
  -7  -1   5   99.92    9.05
  -7  -1   5   98.67    8.32
   7   1  -5  106.40    8.39
   7   1  -5   95.83    9.77
  -8  -1   5   87.97    8.65
  -8  -1   5  105.54    8.65
   8   1  -5   92.59    8.12
   8   1  -5   75.49    9.51
  -9  -1   5   85.66    8.72
  -9  -1   5  101.18    8.59
   9   1  -5  101.31    8.52
   9   1  -5   83.08    9.84
 -10  -1   5  672.32   22.06
 -10  -1   5  691.48   21.93
  10   1  -5  713.93   23.64
  10   1  -5  728.46   22.65
 -11  -1   5    9.71    6.74
 -11  -1   5   31.04    7.73
  11   1  -5    6.14    6.47
  11   1  -5   16.91    8.59
 -12  -1   5  352.47   14.53
 -12  -1   5  333.12   14.53
 -13  -1   5    8.59    7.40
 -13  -1   5    9.11    7.20
  13   1  -5    8.78    8.39
  13   1  -5   12.35    6.60
 -14  -1   5    2.11    7.46
 -14  -1   5   12.28    7.40
  14   1  -5   -0.86    6.74
  14   1  -5  -10.50    7.99
 -15  -1   5  400.55   15.92
 -15  -1   5  435.49   17.30
  15   1  -5  435.89   16.31
  15   1  -5  420.90   17.57
 -16  -1   5   47.68    8.65
 -16  -1   5   49.53    8.26
  16   1  -5   64.26    9.84
  16   1  -5   51.84    7.79
 -17  -1   5   28.20    8.52
 -17  -1   5   36.52    7.93
  17   1  -5   34.80    7.40
  17   1  -5   50.92    9.38
 -18  -1   5    9.84    8.19
 -18  -1   5    9.84    7.73
  18   1  -5    6.60    8.59
  18   1  -5    4.03    6.93
 -19  -1   5  222.57   13.21
 -19  -1   5  223.69   12.68
  19   1  -5  230.16   12.02
  19   1  -5  236.11   14.00
 -20  -1   5  -14.13    7.46
 -20  -1   5    9.91    8.26
  20   1  -5   -5.88    8.52
  20   1  -5    3.76    6.93
 -21  -1   5   22.65    8.06
 -21  -1   5    9.18    8.39
  21   1  -5   15.52    7.20
  21   1  -5   16.71    9.44
 -22  -1   5   58.45    9.84
 -22  -1   5   51.71    8.85
  22   1  -5   52.97    8.12
  22   1  -5   52.04   10.83
 -23  -1   5  229.90   14.33
 -23  -1   5  223.10   12.94
  23   1  -5  241.46   12.68
  23   1  -5  227.92   14.86
 -24  -1   5  224.28   14.33
 -24  -1   5  195.03   12.55
  24   1  -5  194.76   13.94
  24   1  -5  194.04   11.49
 -25  -1   5   16.38    8.45
 -25  -1   5   48.21   10.24
  25   1  -5   38.90    7.86
  25   1  -5   43.79   10.70
 -26  -1   5   27.74    8.72
 -26  -1   5   32.23   10.04
  26   1  -5   34.67    7.86
  26   1  -5   45.37   10.50
 -27  -1   5   62.28    9.64
 -27  -1   5   57.26   10.83
  27   1  -5   60.30   11.16
  27   1  -5   62.87    8.59
 -28  -1   5   97.74   10.57
 -28  -1   5   93.98   11.62
  28   1  -5  115.11   12.48
  28   1  -5  112.74    9.91
 -29  -1   5  559.65   21.33
 -29  -1   5  574.38   22.85
  29   1  -5  592.34   23.51
  29   1  -5  576.63   20.67
 -30  -1   5  340.78   17.83
 -30  -1   5  326.45   16.25
  30   1  -5  346.66   18.03
  30   1  -5  306.18   14.53
 -31  -1   5  160.42   12.68
 -31  -1   5  180.83   14.53
  31   1  -5  160.62   11.29
  31   1  -5  189.15   14.93
 -32  -1   5  610.31   22.85
 -32  -1   5  640.95   25.10
  32   1  -5  581.05   21.00
  32   1  -5  591.75   23.97
 -33  -1   5   20.61    9.44
  33   1  -5   35.66   11.95
 -35  -1   5   -2.11    9.18
 -35  -1   5   12.42   10.83
  35   1  -5    7.13    7.53
  35   1  -5  -12.48   12.15
 -36  -1   5  101.77   12.88
 -36  -1   5  104.48   11.56
  36   1  -5  106.33   10.17
  36   1  -5  106.46   14.20
 -37  -1   5    0.92   10.77
 -37  -1   5   20.74    9.38
  37   1  -5    9.25   11.69
  37   1  -5   37.71    8.45
 -38  -1   5  183.27   15.45
 -38  -1   5  209.42   14.27
  38   1  -5  196.68   16.44
  38   1  -5  173.43   12.22
 -39  -1   5   -4.03    9.18
 -39  -1   5    1.85   11.23
  39   1  -5   19.42    8.19
  39   1  -5   12.61   12.09
 -40  -1   5   49.73   12.35
 -40  -1   5   60.50   10.90
  40   1  -5   43.72    9.18
  40   1  -5   38.31   13.34
 -41  -1   5  -17.57    8.85
 -41  -1   5    8.26   11.49
  41   1  -5    1.45    8.12
  41   1  -5   -4.95   12.42
 -42  -1   5   12.42   11.69
 -42  -1   5   -4.03    9.51
  42   1  -5   18.23   13.27
  42   1  -5    7.33    8.52
 -43  -1   5  102.70   14.07
 -43  -1   5   80.77   11.62
  43   1  -5   98.74   14.79
  43   1  -5   63.93   10.10
 -44  -1   5  516.00   24.11
 -44  -1   5  547.96   22.72
  44   1  -5  524.91   24.57
  44   1  -5  532.71   21.40
 -45  -1   5   18.82   10.30
 -45  -1   5   22.45   12.28
  45   1  -5   29.32    9.11
  45   1  -5   17.24   12.75
 -46  -1   5   32.30   12.68
 -46  -1   5   50.79   11.16
  46   1  -5   41.48    9.64
  46   1  -5   40.68   13.67
 -47  -1   5   87.11   11.95
 -47  -1   5   85.00   14.00
  47   1  -5   85.79   10.90
  47   1  -5   81.70   14.40
 -48  -1   5   12.75    9.84
  48   1  -5  -11.62   12.75
  53  -1   4    4.56    7.86
 -53   1  -4    5.68    9.97
 -53   1  -4    8.32   12.02
  52  -1   4   12.94   10.30
  52  -1   4   25.89    8.12
 -52   1  -4   46.03   11.10
 -52   1  -4    4.56   12.15
  51  -1   4   12.94    7.40
  51  -1   4   17.96   10.10
 -51   1  -4   -0.13   13.34
 -51   1  -4   17.30   10.83
  50  -1   4   15.65    7.26
  50  -1   4   -1.78   10.17
 -50   1  -4  -12.94   10.37
 -50   1  -4   14.27   13.41
  49  -1   4  114.45    9.64
  49  -1   4  127.86   13.34
 -49   1  -4  124.23   13.41
 -49   1  -4  123.83   16.31
  48  -1   4   19.02   10.50
  48  -1   4    5.42    6.93
 -48   1  -4    1.65   10.04
 -48   1  -4   13.01   13.47
  47  -1   4   34.01    7.53
  47  -1   4   50.85   10.96
 -47   1  -4   41.08   11.03
 -47   1  -4   41.61   14.46
  46  -1   4   -3.83    6.34
  46  -1   4    5.22   10.04
 -46   1  -4    3.76   10.10
 -46   1  -4   35.20   13.94
  45  -1   4  206.58   11.76
  45  -1   4  181.88   14.00
 -45   1  -4  188.49   16.71
 -45   1  -4  165.18   14.53
  44  -1   4    8.06    6.87
  44  -1   4    3.76    9.38
 -44   1  -4    0.66   12.75
  43  -1   4   26.42    9.91
  43  -1   4   14.46    6.93
 -43   1  -4   17.50   10.30
  42  -1   4  348.84   14.93
  42  -1   4  373.81   18.49
  41  -1   4  575.11   23.64
  40  -1   4   53.76    7.93
 -40   1  -4   59.84   10.96
  39  -1   4   22.65    9.51
  39  -1   4   23.25    7.20
 -39   1  -4   -2.97   11.69
 -39   1  -4   21.53   10.24
  38  -1   4   48.34   10.43
  38  -1   4   27.54    7.26
 -38   1  -4    5.68   12.22
 -38   1  -4   26.48   10.04
  37  -1   4   19.22    9.51
  37  -1   4   16.31    6.87
 -37   1  -4   24.24   12.22
 -37   1  -4   21.93    9.51
  36  -1   4   34.21    7.40
  36  -1   4   49.20   10.17
 -36   1  -4   39.36    9.84
 -36   1  -4   61.29   13.14
  35  -1   4  203.41   13.67
  35  -1   4  189.74   11.10
 -35   1  -4  227.59   16.44
 -35   1  -4  200.90   14.00
  34  -1   4   13.94    6.87
 -34   1  -4   10.24   11.76
 -34   1  -4    7.07    9.11
 -33   1  -4   24.30    8.92
 -33   1  -4   17.77   12.02
  32  -1   4   98.14   10.70
 -32   1  -4  106.66   10.83
 -32   1  -4  130.90   14.33
  31  -1   4  602.12   20.21
  31  -1   4  579.60   21.73
 -31   1  -4  602.78   24.24
 -31   1  -4  595.65   22.12
  30  -1   4  109.30    8.92
  30  -1   4  115.58   10.77
 -30   1  -4   78.33    9.91
 -30   1  -4  106.13   12.28
  29  -1   4   34.41    7.20
  29  -1   4   36.85    8.59
 -29   1  -4   41.01    9.11
 -29   1  -4   46.96   10.77
  28  -1   4  299.24   13.08
  28  -1   4  277.85   14.27
 -28   1  -4  269.33   15.39
 -28   1  -4  273.09   14.27
  27  -1   4   32.96    8.59
  27  -1   4   44.32    7.26
 -27   1  -4   23.58    8.39
 -27   1  -4   44.71   10.30
  26  -1   4  103.56    8.52
  26  -1   4  108.05   10.30
 -26   1  -4  114.45   11.89
 -26   1  -4   93.85    9.84
  25  -1   4   43.72    8.52
  25  -1   4   35.20    6.80
 -25   1  -4   23.12    8.19
 -25   1  -4   36.72    9.51
  24  -1   4   23.64    6.34
  24  -1   4   38.31    8.32
 -24   1  -4   19.95    7.86
 -24   1  -4   26.55    9.25
  23  -1   4   17.50    7.73
  23  -1   4    2.91    6.21
 -23   1  -4   -6.27    8.98
 -23   1  -4   -5.09    7.66
  22  -1   4  154.54    9.44
  22  -1   4  164.25   10.90
 -22   1  -4  125.09   11.36
 -22   1  -4  158.11   11.03
  21  -1   4  324.87   13.08
  21  -1   4  322.03   14.20
 -21   1  -4  352.80   13.87
 -21   1  -4  302.08   14.13
  20  -1   4   19.55    7.40
  20  -1   4   27.47    6.41
 -20   1  -4   25.36    6.60
 -20   1  -4   24.57    8.06
  19  -1   4  151.77   10.10
 -19   1  -4  136.51    8.98
  17  -1   4  251.89   11.56
  16  -1   4  126.01    8.52
 -16   1  -4  100.06    8.92
  15  -1   4   41.34    7.33
  15  -1   4   38.37    6.60
 -15   1  -4   49.53    7.53
 -15   1  -4   34.41    6.60
  14  -1   4  613.94   20.08
  14  -1   4  592.81   18.76
 -14   1  -4  579.80   18.36
 -14   1  -4  621.47   20.34
  13  -1   4 2925.07   73.97
  13  -1   4 2917.15   74.43
 -13   1  -4 2879.50   72.78
 -13   1  -4 2928.37   74.89
  12  -1   4  187.76    9.51
  12  -1   4  203.81   10.83
 -12   1  -4  201.57   11.03
 -12   1  -4  196.02    9.84
  11  -1   4   39.76    6.93
  11  -1   4   34.67    6.27
 -11   1  -4   29.52    7.26
 -11   1  -4   34.28    6.14
  10  -1   4  211.60    9.84
  10  -1   4  217.94   10.83
 -10   1  -4  218.67    9.97
 -10   1  -4  221.11   11.23
   9  -1   4    5.42    6.27
   9  -1   4    5.81    5.68
  -9   1  -4    2.31    6.80
  -9   1  -4    2.31    5.61
   8  -1   4  116.83    7.93
   8  -1   4  137.50    8.98
  -8   1  -4  142.92    9.58
  -8   1  -4  118.88    7.60
   7  -1   4  369.25   13.41
   7  -1   4  391.24   14.40
  -7   1  -4  370.04   14.46
  -7   1  -4  387.74   13.54
   6  -1   4   62.15    7.40
   6  -1   4   71.59    7.07
  -6   1  -4   60.17    6.34
  -6   1  -4   86.85    8.39
   5  -1   4   47.02    6.54
   5  -1   4   35.14    6.87
  -5   1  -4   48.67    7.46
  -5   1  -4   46.30    6.01
   4  -1   4    2.51    5.61
   4  -1   4   -7.73    6.01
  -4   1  -4    8.39    6.87
  -4   1  -4   15.59    5.48
   3  -1   4  162.80    9.51
   3  -1   4  169.01    9.05
  -3   1  -4  186.31   10.30
  -3   1  -4  183.60    9.11
   2  -1   4    1.39    6.47
   2  -1   4   11.49    5.68
  -2   1  -4    7.79    5.75
  -2   1  -4    5.55    6.74
   1  -1   4  325.93   12.55
   1  -1   4  312.98   12.68
  -1   1  -4  299.51   11.69
  -1   1  -4  334.58   13.47
   0  -1   4    3.04    6.54
   0  -1   4    0.53    6.08
   0   1  -4    7.26    5.68
   0   1  -4    0.92    6.87
  -1  -1   4  338.61   12.94
  -1  -1   4  328.43   13.08
   1   1  -4  317.01   12.22
   1   1  -4  308.29   12.94
  -2  -1   4    7.99    6.34
  -2  -1   4   12.81    6.80
   2   1  -4    2.51    6.87
   2   1  -4    7.60    5.81
  -3  -1   4  190.01   10.30
  -3  -1   4  187.56    9.91
   3   1  -4  180.56   10.30
   3   1  -4  190.80    9.51
  -4  -1   4   -8.12    6.60
  -4  -1   4    9.11    6.21
   4   1  -4   -0.53    5.68
   4   1  -4    7.07    7.20
  -5  -1   4   46.03    7.33
  -5  -1   4   47.09    7.00
   5   1  -4   44.18    7.93
   5   1  -4   42.27    6.60
  -6  -1   4   60.17    7.66
  -6  -1   4   57.26    7.26
   6   1  -4   47.35    8.06
   6   1  -4   69.15    7.20
  -7  -1   4  373.54   13.94
  -7  -1   4  375.85   14.53
   7   1  -4  417.59   15.65
   7   1  -4  384.90   14.13
  -8  -1   4  128.12    8.92
  -8  -1   4  144.70    9.64
   8   1  -4  147.01   10.17
   8   1  -4  132.09    8.85
  -9  -1   4   -8.32    6.60
  -9  -1   4   -7.99    6.60
   9   1  -4   11.23    6.27
   9   1  -4    9.38    7.46
 -10  -1   4  213.52   10.96
 -10  -1   4  233.86   11.62
  10   1  -4  219.86   12.02
  10   1  -4  223.16   10.96
 -11  -1   4   33.15    7.66
 -11  -1   4   31.17    7.46
  11   1  -4   27.67    7.07
  11   1  -4   38.24    8.39
 -12  -1   4  191.66   10.96
  12   1  -4  199.91   12.09
 -14  -1   4  584.22   20.47
 -15  -1   4   43.52    8.26
  15   1  -4   34.87    7.07
 -16  -1   4  105.54    9.51
 -16  -1   4  100.12    9.11
  16   1  -4   95.17    8.45
  16   1  -4  103.75   10.10
 -17  -1   4  282.40   13.87
 -17  -1   4  285.97   13.14
  17   1  -4  301.69   13.01
  17   1  -4  283.13   14.27
 -18  -1   4  320.71   14.79
 -18  -1   4  330.94   14.46
  18   1  -4  364.96   15.98
  18   1  -4  331.74   13.74
 -19  -1   4  167.82   11.62
 -19  -1   4  144.11   10.30
  19   1  -4  177.46   12.42
  19   1  -4  138.30    9.44
 -20  -1   4   23.31    8.52
 -20  -1   4   16.51    7.53
  20   1  -4   17.24    6.93
  20   1  -4   15.85    8.65
 -21  -1   4  336.16   15.59
 -21  -1   4  355.84   15.32
 -22  -1   4  139.09   11.36
 -22  -1   4  162.00   11.03
  22   1  -4  159.36   12.22
  22   1  -4  152.36    9.97
 -23  -1   4    1.06    7.53
 -23  -1   4    9.31    8.65
  23   1  -4   -6.80    8.98
  23   1  -4   -3.63    6.74
 -24  -1   4   30.31    9.11
 -24  -1   4   34.94    8.19
  24   1  -4   34.34    9.71
  24   1  -4   19.22    7.07
 -25  -1   4   33.15    9.38
 -25  -1   4   28.66    8.19
  25   1  -4   40.42    9.97
  25   1  -4   28.93    7.40
 -26  -1   4  106.73   10.17
 -26  -1   4  117.43   11.56
  26   1  -4  119.80   12.02
  26   1  -4  117.29    9.64
 -27  -1   4   39.89    8.85
 -27  -1   4   60.03   10.30
  27   1  -4   31.90    9.97
  27   1  -4   37.91    7.79
 -28  -1   4  293.10   14.60
 -28  -1   4  271.90   15.32
  28   1  -4  287.49   13.74
  28   1  -4  285.57   15.78
 -29  -1   4   43.59    9.25
 -29  -1   4   49.40   10.37
  29   1  -4   59.77   11.62
  29   1  -4   43.26    8.26
 -30  -1   4  118.55   12.35
 -30  -1   4  113.26   11.16
  30   1  -4  115.11    9.91
  30   1  -4  120.46   13.01
 -31  -1   4  585.94   23.18
 -31  -1   4  598.49   22.19
  31   1  -4  624.05   24.37
  31   1  -4  585.81   20.80
 -32  -1   4  121.52   12.75
 -32  -1   4   90.94   10.83
 -33  -1   4   16.18   10.04
 -33  -1   4   18.62    8.92
  33   1  -4   37.51   11.82
  33   1  -4   21.07    8.06
 -34  -1   4    4.16   10.50
 -34  -1   4    9.71    8.98
  34   1  -4    2.38    7.33
  34   1  -4    8.45   11.29
 -35  -1   4  198.06   15.32
 -35  -1   4  172.70   13.21
  35   1  -4  199.12   12.75
  35   1  -4  224.28   16.25
 -36  -1   4   55.28   12.42
 -36  -1   4   32.82    9.77
  36   1  -4   49.73   12.55
  36   1  -4   43.92    9.31
 -38  -1   4   11.49   11.36
  38   1  -4   38.37    8.85
 -39  -1   4   13.87    9.44
 -39  -1   4    3.17   11.16
  39   1  -4    1.59   11.82
  39   1  -4   14.00    8.26
 -40  -1   4   61.29   12.61
 -40  -1   4   54.62   10.50
  40   1  -4   36.32   12.61
  40   1  -4   21.79    8.98
 -41  -1   4  584.35   23.25
 -41  -1   4  601.26   25.76
  41   1  -4  576.69   22.06
  41   1  -4  644.32   26.55
 -42  -1   4  378.17   20.74
 -42  -1   4  385.76   18.49
  42   1  -4  382.79   17.83
  42   1  -4  362.98   20.34
 -43  -1   4    6.41   11.76
 -43  -1   4   12.61    9.51
  43   1  -4   18.49   12.75
  43   1  -4    0.92    8.52
 -44  -1   4   10.10   12.22
 -44  -1   4    8.92    9.44
  44   1  -4   18.10   12.94
  44   1  -4    1.65    8.72
 -45  -1   4  171.65   14.07
 -45  -1   4  222.77   17.17
  45   1  -4  173.23   13.27
  45   1  -4  180.83   17.11
 -46  -1   4   29.19   12.48
 -46  -1   4   32.96   10.30
  46   1  -4   14.13    9.25
  46   1  -4   12.09   13.41
 -47  -1   4   64.33   13.80
 -47  -1   4   34.87   10.77
  47   1  -4   33.95   13.80
  47   1  -4   27.67    9.84
 -48  -1   4    9.64   10.17
 -48  -1   4   33.29   12.94
  48   1  -4   11.95   13.41
  48   1  -4    7.46    9.44
 -49  -1   4  114.59   13.01
 -49  -1   4  112.41   14.86
  49   1  -4  122.51   12.22
  49   1  -4  143.71   16.25
 -50  -1   4  -15.45    9.91
 -50  -1   4  -22.19   12.09
  50   1  -4   -4.69    9.38
  50   1  -4    3.90   12.94
  55  -1   3   -4.36    8.98
 -55   1  -3   -8.85   10.37
  54  -1   3    7.46    8.45
  54  -1   3    6.21    9.91
 -54   1  -3    3.90   10.63
 -54   1  -3    5.81   11.69
  53  -1   3   22.59    8.26
  53  -1   3   -0.33    9.51
 -53   1  -3   17.83   11.23
 -53   1  -3    9.18   12.75
  52  -1   3   14.07    7.40
  52  -1   3    2.77   10.10
 -52   1  -3   -6.93   10.96
 -52   1  -3    4.09   13.34
  51  -1   3    0.40   10.17
  51  -1   3    9.64    7.33
 -51   1  -3   10.83   13.27
 -51   1  -3    2.71   10.70
  50  -1   3   34.47   10.50
  50  -1   3   24.96    7.33
 -50   1  -3   21.13   13.60
 -50   1  -3   19.81   10.50
  49  -1   3   31.37    7.40
  49  -1   3   30.64   10.70
 -49   1  -3   19.88   10.63
 -49   1  -3   34.94   14.00
  48  -1   3   -3.37    9.84
  48  -1   3    0.13    6.74
 -48   1  -3   14.73   13.74
  47  -1   3   81.43    8.72
  47  -1   3   56.53   11.16
 -47   1  -3   70.14   11.95
  46  -1   3  132.09   12.81
  46  -1   3  129.45    9.91
 -46   1  -3   99.40   15.72
 -46   1  -3  103.42   12.55
  45  -1   3   20.94   10.04
  45  -1   3    2.38    7.20
 -45   1  -3    1.12   13.08
 -45   1  -3   32.76   10.83
  44  -1   3    6.60    9.71
  44  -1   3   -3.43    7.20
 -44   1  -3   31.90   13.14
 -44   1  -3   -1.25    9.97
  43  -1   3  152.10   14.60
  42  -1   3   26.55    7.66
 -42   1  -3   33.15   10.63
 -42   1  -3   32.56   13.47
  41  -1   3   15.26    9.58
  41  -1   3   15.12    7.33
 -41   1  -3   19.09   12.68
 -41   1  -3   15.65   10.04
  40  -1   3  135.65   10.04
  40  -1   3  123.44   11.95
 -40   1  -3   94.44   13.67
 -40   1  -3  133.67   12.88
  39  -1   3  136.18    9.97
 -39   1  -3  108.44   13.41
 -39   1  -3  119.01   12.02
 -38   1  -3  271.77   17.30
 -38   1  -3  248.59   15.06
  37  -1   3   29.52    9.64
 -37   1  -3   24.90   11.89
 -37   1  -3   45.31    9.84
  36  -1   3   63.07   10.10
  36  -1   3   86.39    8.85
 -36   1  -3   78.79   12.75
 -36   1  -3   80.97   10.43
  35  -1   3   72.58    8.45
  35  -1   3   72.91   10.43
 -35   1  -3   95.63   10.77
 -35   1  -3  101.31   13.41
  34  -1   3  118.81    9.51
  34  -1   3  118.88   10.96
 -34   1  -3  112.34   12.88
 -34   1  -3  110.49   10.90
  33  -1   3   14.46    8.39
  33  -1   3   -1.06    6.93
 -33   1  -3   15.98    8.78
 -33   1  -3   16.84   10.63
  32  -1   3   20.94    8.39
  32  -1   3   14.13    7.07
 -32   1  -3   24.70   10.30
 -32   1  -3   27.08    8.65
  31  -1   3  395.14   15.45
  31  -1   3  437.41   18.16
 -31   1  -3  463.43   20.08
 -31   1  -3  411.52   17.70
  30  -1   3   -1.85    6.60
  30  -1   3    7.33    7.99
 -30   1  -3    7.86    9.64
 -30   1  -3   -6.60    8.45
  29  -1   3    3.96    8.06
  29  -1   3   17.17    6.67
 -29   1  -3    7.86    7.79
 -29   1  -3   -2.91    9.91
  28  -1   3   50.66    7.20
  28  -1   3   48.61    8.52
 -28   1  -3   46.36    8.45
 -28   1  -3   34.80   10.04
  27  -1   3    7.73    7.79
  27  -1   3   -2.84    6.01
 -27   1  -3   11.69    9.64
 -27   1  -3    4.82    7.46
  26  -1   3   -9.71    6.14
  26  -1   3   -2.44    7.46
 -26   1  -3  -13.08    8.65
 -26   1  -3   10.63    7.53
  25  -1   3   -7.99    5.94
  25  -1   3    4.16    7.40
 -25   1  -3   -2.71    6.93
 -25   1  -3   -2.91    8.78
  24  -1   3  176.47   11.10
  24  -1   3  177.33    9.97
 -24   1  -3  177.92   11.10
 -24   1  -3  183.93   12.61
  23  -1   3  171.38   10.90
  21  -1   3  181.82    9.64
 -21   1  -3  189.74   10.70
 -21   1  -3  182.35   12.61
  20  -1   3  454.78   15.59
  20  -1   3  452.60   16.58
 -20   1  -3  495.46   18.43
 -20   1  -3  450.42   16.58
  19  -1   3  636.00   19.75
  19  -1   3  634.61   20.54
  18  -1   3 1158.40   31.70
  18  -1   3 1180.20   33.09
 -18   1  -3 1147.84   32.43
 -18   1  -3 1182.84   33.62
  17  -1   3 1342.67   36.72
  17  -1   3 1314.93   35.33
 -17   1  -3 1361.82   36.46
 -17   1  -3 1337.38   36.72
  16  -1   3 2421.82   62.28
  16  -1   3 2507.01   63.60
 -16   1  -3 2508.34   64.39
 -16   1  -3 2522.87   64.00
  15  -1   3 1106.89   30.25
  15  -1   3 1146.52   31.90
 -15   1  -3 1106.23   30.25
 -15   1  -3 1149.82   32.10
  14  -1   3   13.80    5.28
  14  -1   3   11.69    6.60
 -14   1  -3   17.50    6.14
 -14   1  -3   12.88    6.41
  13  -1   3 1300.40   34.54
  13  -1   3 1277.94   34.80
 -13   1  -3 1310.97   34.87
 -13   1  -3 1275.96   34.74
  12  -1   3 1680.15   43.52
  12  -1   3 1692.04   44.45
 -12   1  -3 1645.81   43.46
 -12   1  -3 1678.83   43.52
  11  -1   3 3557.11   88.76
  11  -1   3 3649.57   90.48
 -11   1  -3 3646.93   91.01
 -11   1  -3 3551.16   88.04
  10  -1   3 1109.53   30.45
  10  -1   3 1112.83   29.92
 -10   1  -3 1073.87   29.06
 -10   1  -3 1109.53   30.58
   9  -1   3   92.33    6.87
   9  -1   3   91.54    7.60
  -9   1  -3   86.05    7.73
  -9   1  -3   90.48    7.00
   8  -1   3   92.00    6.93
   8  -1   3   91.80    7.46
  -8   1  -3  103.75    7.93
  -8   1  -3   89.56    6.93
   7  -1   3  193.77    8.98
   7  -1   3  196.74    9.44
  -7   1  -3  194.89    8.72
  -7   1  -3  189.68    9.64
   6  -1   3  239.94   10.43
   6  -1   3  242.18    9.91
  -6   1  -3  258.63   10.10
  -6   1  -3  241.52   10.57
   5  -1   3  127.93    8.06
   5  -1   3  139.48    7.93
  -5   1  -3  122.18    7.26
  -5   1  -3  106.73    8.06
   4  -1   3  220.32    9.38
   4  -1   3  210.28    9.58
  -4   1  -3  224.22    9.25
  -4   1  -3  202.69    9.71
   3  -1   3   95.90    7.00
   3  -1   3   91.73    7.53
  -3   1  -3   87.57    6.74
  -3   1  -3   93.52    7.66
   2  -1   3    3.17    5.88
   2  -1   3   -9.05    5.42
  -2   1  -3    5.88    6.21
  -2   1  -3    3.37    5.42
   1  -1   3   19.22    5.61
   1  -1   3    2.77    6.21
  -1   1  -3    8.26    5.48
  -1   1  -3   15.85    6.34
   0  -1   3    8.85    6.21
   0  -1   3   14.00    5.81
   0   1  -3   27.34    6.67
   0   1  -3    9.64    5.48
  -1  -1   3   16.38    6.34
  -1  -1   3    9.71    6.08
   1   1  -3   11.36    6.27
   1   1  -3   10.30    5.75
  -2  -1   3    1.25    6.27
  -2  -1   3    2.38    5.81
   2   1  -3    3.76    6.41
   2   1  -3    4.16    5.75
  -3  -1   3   94.57    7.73
  -3  -1   3   93.58    7.53
   3   1  -3   90.68    7.13
   3   1  -3   91.60    7.79
  -4  -1   3  214.84    9.71
  -4  -1   3  206.25    9.91
   4   1  -3  211.93   10.30
   4   1  -3  222.77    9.84
  -5  -1   3  131.69    8.32
  -5  -1   3  119.14    8.52
   5   1  -3  116.17    8.65
   5   1  -3  121.59    8.06
  -6  -1   3  211.74    9.84
  -6  -1   3  227.59   10.57
   6   1  -3  235.97   10.96
   6   1  -3  240.33   10.37
  -7  -1   3  191.53    9.58
  -7  -1   3  176.86    9.64
   7   1  -3  178.45    9.77
   7   1  -3  204.80    9.77
  -8  -1   3   94.71    7.99
  -8  -1   3   94.18    7.99
   8   1  -3   86.19    8.45
   8   1  -3   92.39    7.79
  -9  -1   3   98.60    8.26
  -9  -1   3  100.39    8.26
   9   1  -3   82.09    7.66
   9   1  -3   88.56    8.32
 -10  -1   3 1188.78   32.82
 -10  -1   3 1132.65   31.30
  10   1  -3 1168.31   32.36
  10   1  -3 1078.49   29.85
 -11  -1   3 3623.15   90.81
 -11  -1   3 3656.17   91.40
  11   1  -3 3456.72   86.52
  11   1  -3 3604.66   90.35
 -12  -1   3 1628.64   43.52
 -12  -1   3 1688.73   44.71
  12   1  -3 1672.22   44.05
  12   1  -3 1650.43   44.05
 -13  -1   3 1256.81   34.61
 -13  -1   3 1232.37   34.21
  13   1  -3 1283.23   35.53
  13   1  -3 1315.59   35.66
 -14  -1   3    8.52    7.33
 -14  -1   3   12.02    7.07
  14   1  -3   19.02    7.73
  14   1  -3    9.84    6.34
 -15  -1   3 1135.29   32.23
 -15  -1   3 1100.95   31.17
  15   1  -3 1188.12   33.75
  15   1  -3 1122.08   31.37
 -16  -1   3 2417.20   62.74
 -16  -1   3 2475.97   63.86
  16   1  -3 2473.33   64.26
  16   1  -3 2526.17   64.85
 -17  -1   3 1239.64   35.86
 -17  -1   3 1369.08   37.78
 -18  -1   3  995.28   29.26
  18   1  -3 1109.53   33.15
 -20  -1   3  455.30   17.57
  20   1  -3  448.04   16.31
  20   1  -3  455.04   19.22
  21   1  -3  223.43   13.14
  21   1  -3  180.17   10.63
 -22  -1   3   33.81    9.05
 -22  -1   3   32.16    7.93
  22   1  -3   35.60    7.79
  22   1  -3   46.30    9.18
 -23  -1   3  183.47   12.48
 -23  -1   3  202.42   11.89
  23   1  -3  185.52   12.42
  23   1  -3  177.86   10.90
 -24  -1   3  207.31   13.14
 -24  -1   3  205.20   12.28
  24   1  -3  198.13   11.43
  24   1  -3  214.11   13.80
 -25  -1   3  -12.15    7.60
 -25  -1   3   -0.13    8.72
  25   1  -3    7.73    7.26
  25   1  -3   -0.66    9.31
 -26  -1   3   -1.45    9.05
 -26  -1   3   -4.29    7.79
  26   1  -3    5.09    9.58
  26   1  -3    2.97    7.53
 -27  -1   3   13.01    9.44
 -27  -1   3   10.50    8.32
  27   1  -3   11.43    9.91
  27   1  -3    1.45    7.53
 -28  -1   3   52.50    9.18
 -28  -1   3   45.31   10.37
  28   1  -3   62.74   11.16
  28   1  -3   47.75    8.45
 -29  -1   3   -3.70    8.39
 -29  -1   3    1.19    9.31
  29   1  -3   15.45   10.43
  29   1  -3    2.64    7.33
 -30  -1   3   -2.44    9.44
 -30  -1   3   -7.53    8.19
  30   1  -3    8.45   10.24
  30   1  -3   14.66    7.66
 -31  -1   3  436.09   19.48
 -31  -1   3  428.42   18.03
  31   1  -3  407.89   16.84
  31   1  -3  428.03   19.68
 -32  -1   3    6.01    8.59
 -32  -1   3   18.89   10.10
  32   1  -3   17.83    7.99
  32   1  -3   39.16   11.03
 -33  -1   3    6.67   10.10
 -33  -1   3   -1.12    8.06
  33   1  -3    1.45    7.60
  33   1  -3   11.43   10.50
 -34  -1   3  101.77   12.55
 -34  -1   3   96.36   10.96
  34   1  -3   99.20   13.08
  34   1  -3   91.21    9.97
 -35  -1   3   85.20   10.70
 -35  -1   3   95.04   12.42
  35   1  -3   94.97   13.08
  35   1  -3   88.96    9.97
 -36  -1   3   88.83   10.63
 -36  -1   3   69.74   11.69
  36   1  -3   86.58    9.84
  36   1  -3  104.41   13.60
 -37  -1   3   33.15    9.51
 -37  -1   3   44.25   11.56
  37   1  -3   37.18   12.28
  37   1  -3   37.05    9.18
 -38  -1   3  236.44   14.60
 -38  -1   3  261.93   17.24
  38   1  -3  240.00   17.30
  38   1  -3  229.57   13.74
 -39  -1   3  121.06   11.89
  39   1  -3   77.93   13.67
 -40  -1   3   91.73   13.74
  40   1  -3  108.18   11.36
 -41  -1   3   13.67    9.91
 -41  -1   3    4.62   11.49
  41   1  -3   -1.45   12.42
  41   1  -3   18.62    8.72
 -42  -1   3    8.92   11.43
 -42  -1   3   39.43   10.10
  42   1  -3   42.40   13.14
  42   1  -3   24.63    8.78
 -43  -1   3  195.89   16.18
 -43  -1   3  187.30   14.13
  43   1  -3  176.53   16.51
  43   1  -3  176.67   13.01
 -44  -1   3   12.02    9.64
 -44  -1   3   -4.29   11.49
  44   1  -3   13.60    9.05
  44   1  -3    0.86   13.01
 -45  -1   3   11.29    9.84
 -45  -1   3   -0.59   12.15
  45   1  -3   15.45   13.34
  45   1  -3    4.95    8.72
 -46  -1   3  117.23   14.73
 -46  -1   3  124.56   12.88
  46   1  -3  108.25   11.43
  46   1  -3  113.20   15.59
 -47  -1   3   55.34   11.10
 -47  -1   3   67.23   13.60
  47   1  -3   68.29   10.90
  47   1  -3   51.32   13.80
 -48  -1   3   -5.55   12.35
 -48  -1   3   -6.14   10.04
  48   1  -3    9.97   13.41
  48   1  -3   -7.53    9.11
 -49  -1   3   31.44   10.43
 -49  -1   3   29.32   13.01
  49   1  -3   26.55    9.64
  49   1  -3   25.82   13.80
 -50  -1   3   27.80   10.70
 -50  -1   3   22.92   13.34
  50   1  -3   28.66    9.91
  50   1  -3   13.54   13.54
 -51  -1   3   -5.35   12.55
 -51  -1   3    5.55    9.91
  51   1  -3   29.92   13.74
  51   1  -3   -2.51    9.58
 -52  -1   3   -0.40   10.43
 -52  -1   3   17.50   13.47
  52   1  -3   16.84   13.80
  56  -1   2   21.20    9.18
 -56   1  -2   20.87   11.29
  55  -1   2    1.32    9.44
  55  -1   2   -0.40    8.32
 -55   1  -2  -16.18   11.29
 -55   1  -2    0.46   11.10
  54  -1   2   22.98    8.12
  54  -1   2   17.11    9.84
 -54   1  -2   17.63   11.89
 -54   1  -2    4.03   12.48
  53  -1   2   53.03    8.45
  53  -1   2   33.62   10.30
 -53   1  -2   49.93   12.48
 -53   1  -2   33.55   13.41
  52  -1   2  135.26   10.30
  52  -1   2  136.12   13.41
 -52   1  -2  105.93   14.33
 -52   1  -2  136.64   15.92
  51  -1   2   44.12   10.77
  51  -1   2   47.49    7.93
 -51   1  -2   48.48   15.26
  50  -1   2   94.71   12.22
  50  -1   2   65.71    8.72
 -50   1  -2   78.20   12.09
  49  -1   2  103.42   12.48
  49  -1   2   89.16    8.98
 -49   1  -2  116.10   16.38
 -49   1  -2  102.50   12.48
  48  -1   2  530.73   19.35
  48  -1   2  499.49   21.86
 -48   1  -2  519.37   22.98
 -48   1  -2  463.96   23.78
  47  -1   2  163.00   13.74
  47  -1   2  124.76   10.17
 -47   1  -2  144.24   16.58
 -47   1  -2  128.06   13.60
  46  -1   2    4.95    7.33
  46  -1   2  -10.77    9.51
 -46   1  -2    6.34   13.08
 -46   1  -2    1.12   10.17
  45  -1   2    0.92    7.99
  45  -1   2    6.60    9.58
 -45   1  -2    3.24   10.50
 -45   1  -2  -12.15   12.75
  43  -1   2   25.82    7.40
 -43   1  -2   25.89   12.68
 -43   1  -2   28.60   10.63
 -42   1  -2    1.72   10.10
 -42   1  -2   23.58   12.35
  41  -1   2  107.65   11.56
 -41   1  -2  116.90   12.09
 -41   1  -2  121.26   14.60
  40  -1   2  111.09    9.44
  40  -1   2  132.09   12.02
 -40   1  -2  152.63   14.79
 -40   1  -2  170.19   13.21
  39  -1   2   69.41    8.52
  39  -1   2   70.53   10.37
 -39   1  -2   55.41   10.37
 -39   1  -2   87.05   13.54
  38  -1   2   64.59    8.32
  38  -1   2   35.80    9.44
 -38   1  -2   46.23   12.48
 -38   1  -2   43.72    9.71
  37  -1   2   65.05    8.39
  37  -1   2   76.15   10.24
 -37   1  -2   69.81   10.10
 -37   1  -2   79.45   12.94
  36  -1   2  415.61   16.25
  36  -1   2  398.84   17.63
 -36   1  -2  438.13   20.41
 -36   1  -2  437.34   18.62
  35  -1   2   36.46    9.11
  35  -1   2   23.78    7.33
 -35   1  -2   36.26   11.56
 -35   1  -2   19.15    8.85
  34  -1   2  137.83   11.36
  34  -1   2  140.01    9.91
 -34   1  -2  113.93   10.96
 -34   1  -2  151.17   13.60
  33  -1   2  106.20    8.85
  33  -1   2   73.77   10.10
 -33   1  -2   86.19   10.30
 -33   1  -2   87.24   12.15
  32  -1   2   42.86    8.85
  32  -1   2   31.17    7.00
 -32   1  -2   18.56    8.26
 -32   1  -2   28.93   10.10
[truncated: 933,201 more chars]
